# Supplementary material for: Transcriptomics in human blood incubation reveals the importance of oxidative stress response in Saccharomyces cerevisiae clinical strains
Source: BMC Genomics. 2012 Aug 23;13:419. doi: 10.1186/1471-2164-13-419 (PMC3483181; doi:10.1186/1471-2164-13-419)
Supplement: Additional file 2 — Table S3. Complete microarray dataset. [file 1471-2164-13-419-S2.xlsx]

## Sheet: Supplementary Table 5
id	15' 10431	30' 10431	60' 10431	15' W303	30' W303	60' W303	15' D14	30' D14	60' D14	15' nº60	30' nº60	60' nº60	Gene	Function	Process	Component
YAL001C	0.760	0.785	0.426	0.937	-0.321	-0.126	0.378	0.271	0.344	1419	2382	0.759	TFC3	RNA polymerase III transcription factor activity	transcription initiation from Pol III promoter	transcription factor TFIIIC complex
YAL002W	1089	0.462	0.441	0.095	0.119	-0.315	0.088	0.291	0.764	1040	1442	1587	VPS8	molecular_function unknown	late endosome to vacuole transport	membrane fraction
YAL003W	-0.948	-1790	-1341	0.669	0.202	0.223	-1352	-1616	-0.941	-2349	-2673	-2359	EFB1	translation elongation factor activity	translational elongation	ribosome
YAL004W	0.470	0.569	0.484	-1069	0.000	-0.994	0.007	0.978	0.101	1480	2448	2430		molecular_function unknown	biological_process unknown	cellular_component unknown
YAL005C	2906	1772	1470	0.937	1204	1185	2259	0.576	0.895	0.112	0.410	0.323	SSA1	chaperone activity; ATPase activity; heat shock protein activity	SRP-dependent cotranslational membrane targeting, translocation; protein-nucleus import, translocation; protein folding	cytoplasm; cell wall (sensu Fungi); nucleus; vacuolar membrane (sensu Fungi)
YAL007C	-0.887	-0.502	-1142	0.077	-0.306	-0.569	-1302	-0.945	-1092	-0.967	-1539	-0.789	ERP2	molecular_function unknown	ER to Golgi transport	COPII-coated vesicle
YAL009W	-1407	-1438	-1262	-0.219	-0.351	-0.416	0.019	0.184	0.333	-1256	-1728	-1299	SPO7	molecular_function unknown	sporulation (sensu Saccharomyces); nuclear organization and biogenesis; meiosis	integral to membrane; nuclear envelope-endoplasmic reticulum network
YAL011W	0.416	0.188	0.208	-0.079	-0.142	0.574	0.442	0.343	0.028	2091	2107	1074	SWC1	molecular_function unknown	biological_process unknown	nucleus
YAL012W	-4525	-3722	-4580	1922	2122	2201	-2363	-2497	-4187	-3072	-2600	-3353	CYS3	cystathionine gamma-lyase activity	cysteine metabolism; sulfur amino acid metabolism; transsulfuration	cytoplasm
YAL013W	0.401	0.763	1011	0.001	0.364	0.385	0.319	0.474	0.486	-0.053	0.215	0.248	DEP1	molecular_function unknown	regulation of transcription from Pol II promoter; phospholipid metabolism	cellular_component unknown
YAL014C	0.256	0.203	-0.235	0.073	0.247	0.348	0.759	0.553	0.543	0.449	0.703	0.230	SYN8	SNAP receptor activity	transport	endosome
YAL015C	-1249	-1262	-1377	-0.220	-0.257	-0.265	-0.316	-0.297	-0.655	-0.344	-1888	-1687	NTG1	purine-specific oxidized base lesion DNA N-glycosylase activity; pyrimidine-specific oxidized base lesion DNA N-glycosylase activity; DNA-(apurinic or apyrimidinic site) lyase activity	DNA repair; base-excision repair, AP site formation; base-excision repair	mitochondrion; nucleus
YAL016W	0.512	0.355	0.664	-0.134	0.054	0.542	0.935	0.738	0.848	-0.498	-0.640	-0.538	TPD3	protein phosphatase type 2A activity	protein biosynthesis; protein amino acid dephosphorylation; bud growth; mitotic spindle checkpoint; actin filament organization	protein phosphatase type 2A complex; spindle pole body; bud tip; shmoo tip; cytoplasm; nucleus; bud neck
YAL017W	0.589	0.213	0.498	0.441	0.901	0.365	0.304	0.294	0.663	-0.272	-0.116	0.335	PSK1	protein serine/threonine kinase activity	protein amino acid phosphorylation; hexose metabolism	cytoplasm
YAL019W	-0.445	-0.856	-0.618	0.394	0.238	0.430	-0.377	-0.522	-0.394	-0.561	-0.267	0.187	FUN30	molecular_function unknown	chromosome organization and biogenesis (sensu Eukarya)	nucleus
YAL022C	-1329	-1078	-0.846	0.414	0.150	0.143	-0.377	-0.728	-0.306	-0.692	-0.409	-0.603	FUN26	nucleoside transporter activity	nucleoside transport	membrane; intracellular
YAL024C	0.459	0.273	0.263	0.542	0.285	0.541	0.194	0.207	0.174	-0.160	0.035	0.124	LTE1	guanyl-nucleotide exchange factor activity	regulation of exit from mitosis	bud
YAL025C	-3798	-4564	-2780	-1391	-1030	-1808	-1972	-1911	-2564	-2267	-0.883	0.598	MAK16	molecular_function unknown	ribosomal large subunit biogenesis; host-pathogen interaction	nucleolus
YAL026C	0.512	0.132	0.143	0.272	-0.200	-0.262	0.653	0.773	0.720	0.408	0.500	0.771	DRS2	ATPase activity; phospholipid-translocating ATPase activity	post-Golgi transport; intracellular protein transport; processing of 20S pre-rRNA	Golgi membrane; plasma membrane; trans-Golgi network transport vesicle
YAL030W	0.015	-0.202	-0.074	-0.078	0.063	-0.252	-0.209	-0.381	-0.228	0.001	-0.452	-0.817	SNC1	v-SNARE activity	vesicle fusion; endocytosis; Golgi to plasma membrane transport	transport vesicle
YAL031C	0.303	0.926	0.570	-0.266	-0.408	0.073	0.769	0.919	0.574	0.370	0.612	-0.227	FUN21	molecular_function unknown	biological_process unknown	cytoplasm
YAL033W	-0.577	-0.498	-0.395	0.636	0.085	-0.376	-1077	-0.495	-0.463	-1460	-1128	-0.342	POP5	ribonuclease P activity; ribonuclease MRP activity	tRNA processing; rRNA processing	nucleolar ribonuclease P complex; ribonuclease MRP complex
YAL034C	1823	2468	2247	0.743	1306	0.950	1547	1786	1234	1353	1026	0.481	FUN19	molecular_function unknown	biological_process unknown	cellular_component unknown
YAL035W	-0.728	-0.718	-0.477	0.286	-0.163	0.353	-0.835	-0.734	-0.277	-0.936	-0.443	-0.174	FUN12	translation initiation factor activity; GTPase activity	translational initiation	cytosolic small ribosomal subunit (sensu Eukarya)
YAL036C	-3494	-3612	-2790	0.200	-0.240	-0.927	-1461	-1471	-0.976	-3460	-1669	-1028	FUN11	molecular_function unknown	biological_process unknown	cytoplasm
YAL037W	0.128	0.119	0.085	0.591	0.402	0.078	0.328	0.037	-0.166	1179	1075	0.646	YAL037W	molecular_function unknown	biological_process unknown	cellular_component unknown
YAL038W	-0.927	-2900	-3840	1451	1791	0.527	-1180	-2447	-2263	-0.471	-1662	-1984	CDC19	pyruvate kinase activity	glycolysis; pyruvate metabolism	cytosol
YAL039C	-0.143	0.573	0.505	-0.028	-0.401	0.233	0.025	-0.278	-0.108	0.859	0.502	0.454	CYC3	holocytochrome-c synthase activity	cytochrome c-heme linkage	mitochondrial intermembrane space
YAL042W	-0.443	-0.438	-0.421	0.021	-0.039	0.138	-0.516	-0.381	-0.285	-0.121	-0.439	-0.349	ERV46	molecular_function unknown	ER to Golgi transport	COPII-coated vesicle; integral to endoplasmic reticulum membrane; integral to Golgi membrane
YAL044C	-1762	-1933	-1007	-0.698	-0.896	-1143	-1478	-1239	-0.285	-1457	-1049	-1256	GCV3	glycine dehydrogenase (decarboxylating) activity	one-carbon compound metabolism	mitochondrion
YAL046C	-0.461	-0.606	-0.602	0.025	0.103	-0.004	-0.401	-0.492	-0.863	0.018	-1022	-0.631	YAL046C	molecular_function unknown	biological_process unknown	cellular_component unknown
YAL047C	0.118	0.280	0.280	-0.226	-0.117	0.113	0.001	0.135	0.267	1625	1927	1600	SPC72	structural constituent of cytoskeleton	nuclear migration (sensu Saccharomyces); mitotic spindle elongation; mitotic chromosome segregation; microtubule nucleation	outer plaque of spindle pole body
YAL048C	0.529	0.942	0.727	0.876	0.158	0.685	0.684	0.983	-0.011	1753	1660	1451	GON1	molecular_function unknown	vesicle-mediated transport	integral to membrane
YAL049C	0.016	-0.017	0.325	-0.546	-0.602	-0.822	0.295	0.230	-0.132	-0.140	-0.508	-1227	YAL049C	molecular_function unknown	biological_process unknown	cytoplasm
YAL051W	1296	0.955	0.403	0.272	-0.547	0.550	0.844	0.907	0.638	1473	1503	1523	OAF1	DNA binding; transcriptional activator activity	positive regulation of transcription; fatty acid metabolism; peroxisome organization and biogenesis	nucleus
YAL053W	0.900	0.753	0.462	0.309	0.366	0.354	0.287	0.180	-0.126	1016	0.390	0.277	YAL053W	molecular_function unknown	biological_process unknown	cytoplasm
YAL055W	0.063	0.328	0.599	-0.561	-0.705	-0.192	1056	1586	1126	1843	1358	1394	PEX22	molecular_function unknown	protein-peroxisome targeting	peroxisome
YAL056W	0.801	1223	0.614	0.657	-0.303	0.588	0.782	0.724	0.602	1784	1876	1352	GPB2	signal transducer activity	signal transduction	mitochondrion; cytoplasm
YAL059W	-2075	-2354	-0.932	-0.004	-0.270	-0.676	-2065	-1409	-1085	-2608	-1003	-0.432	ECM1	molecular_function unknown	cell wall organization and biogenesis; ribosomal large subunit-nucleus export	nucleolus; nucleoplasm; nucleus
YAL060W	2618	3379	3442	0.374	0.542	0.838	1804	1282	1253	2881	1740	1624	BDH1	(R,R)-butanediol dehydrogenase activity	butanediol fermentation	cytoplasm
YAL061W	2960	3655	3829	-1264	-0.390	0.220	1209	1133	1983	0.703	1464	2021	YAL061W	oxidoreductase activity, acting on the CH-OH group of donors, NAD or NADP as acceptor	biological_process unknown	nucleus; cytoplasm
YAL062W	1801	2774	2829	0.439	0.496	0.474	2416	3497	3449	2872	3168	3463	GDH3	glutamate dehydrogenase activity	glutamate biosynthesis	nucleus; soluble fraction
YAL063C	-1148	-1125	-0.207	-0.356	-0.428	-0.534	-1033	-0.629	-0.228	-0.452	-1151	-0.260	FLO9	molecular_function unknown	biological_process unknown	cellular_component unknown
YAL068C	0.389	0.731	0.069	0.429	0.215	0.329	1309	1428	0.274	0.306	0.578	0.544	YAL068C	molecular_function unknown	biological_process unknown	cellular_component unknown
YAR002C-A	0.426	-0.004	0.280	0.362	-1440	0.300	0.139	0.653	0.167	-0.075	1518	1484	ERP1	molecular_function unknown	ER to Golgi transport	COPII-coated vesicle
YAR007C	-0.373	0.072	-0.084	-0.256	-0.528	-0.105	-0.659	-0.098	-0.372	-0.422	-0.376	0.545	RFA1	single-stranded DNA binding; damaged DNA binding	DNA recombination; double-strand break repair; postreplication repair; nucleotide-excision repair; DNA strand elongation; DNA replication, priming; DNA unwinding	DNA replication factor A complex
YAR008W	-1349	-1641	-2073	-0.329	-0.701	-0.813	-1717	-0.489	-1067	-2222	-1408	-0.207	SEN34	tRNA-intron endonuclease activity	tRNA splicing	nuclear inner membrane; tRNA-intron endonuclease complex
YAR009C	0.799	0.881	0.916	1000	0.517	0.625	0.766	0.627	0.415	1002	2180	1501	YAR009C	protein binding; RNA binding; ribonuclease activity; peptidase activity; RNA-directed DNA polymerase activity; DNA-directed DNA polymerase activity	Ty element transposition	retrotransposon nucleocapsid
YAR010C	0.355	0.541	0.120	0.511	0.339	0.699	0.221	-0.032	-0.027	0.684	0.324	0.868	YAR010C	protein binding; RNA binding	Ty element transposition	retrotransposon nucleocapsid
YAR014C	-0.666	-0.699	-0.455	-0.205	-0.238	-0.349	-0.457	-0.034	0.127	-1049	-0.472	0.200	BUD14	molecular_function unknown	cellular morphogenesis during vegetative growth	bud neck; bud tip; incipient bud site
YAR015W	-1875	-1181	-1473	-0.509	-0.089	-0.253	-2319	-1419	-1043	-2518	-1320	-0.892	ADE1	phosphoribosylaminoimidazolesuccinocarboxamide synthase activity	purine base metabolism; purine nucleotide biosynthesis	nucleus; cytoplasm
YAR018C	0.712	0.745	0.499	-0.331	0.274	-0.011	0.665	0.275	0.395	0.245	0.375	-0.182	KIN3	protein kinase activity	chromosome segregation	cellular_component unknown
YAR019C	1654	1623	1383	-0.591	-0.949	0.135	0.764	1074	0.721	1979	1338	1594	CDC15	protein kinase activity	regulation of exit from mitosis; cytokinesis; protein amino acid phosphorylation	spindle pole body; bud neck
YAR020C	0.615	0.822	0.462	0.427	0.683	0.263	1177	1320	0.770	0.083	0.250	0.651	PAU7	molecular_function unknown	biological_process unknown	cellular_component unknown
YAR023C	1186	0.973	0.794	0.400	-0.076	0.404	1190	0.844	0.880	0.907	1115	1194	YAR023C	molecular_function unknown	biological_process unknown	cellular_component unknown
YAR029W	0.864	0.734	0.885	1219	1005	0.619	1122	1684	2315	0.694	1073	0.317	YAR029W	molecular_function unknown	biological_process unknown	cytoplasm
YAR035W	1845	1118	0.414	-2047	-0.681	-0.316	2288	1776	0.797	3997	2623	1835	YAT1	carnitine O-acetyltransferase activity	alcohol metabolism; carnitine metabolism	mitochondrion
YAR037W	1080	0.862	0.819	-0.890	-0.308	-0.021	1814	0.713	0.925	3477	3023	2878
YAR040C	1335	0.993	0.377	-1654	-0.659	0.170	2627	1990	1135	4063	3062	2391
YAR042W	0.741	0.707	0.476	0.125	0.146	0.285	0.706	0.634	0.911	1316	0.968	0.645	SWH1	molecular_function unknown	biological_process unknown	cellular_component unknown
YAR047C	0.076	0.514	0.788	-0.054	0.301	1052	-0.316		0.132	2018	2284	1940		molecular_function unknown	biological_process unknown	not yet annotated
YAR050W	0.822	0.859	0.667	0.161	0.991	0.373	0.392	0.780	-0.033	1321	0.958	0.967	FLO1	cell adhesion molecule activity	flocculation	cell wall (sensu Fungi)
YAR052C	0.899	1080	0.860	0.491	0.477	0.770	0.593	0.827	1064	1548	1821	0.981
YAR064W	0.960	0.624	0.500	0.859	0.624	0.280	-0.344	-0.334	-0.227	1266	0.983	0.334	YAR064W	molecular_function unknown	biological_process unknown	cellular_component unknown
YAR068W	0.094	0.511	0.232	0.577	0.099	0.436	-1289	-2360	-2273	-0.681	-0.281	-0.443	YAR068W	molecular_function unknown	biological_process unknown	cellular_component unknown
YAR069C	-0.267	0.260	0.041	0.433	0.238	0.290	0.000	0.249	-0.190	-0.078	0.146	0.569		molecular_function unknown	biological_process unknown	not yet annotated
YAR070C	1519	0.777	0.116	0.667	1141	0.434	0.648	0.974	0.714	0.474	0.904	0.371		molecular_function unknown	biological_process unknown	not yet annotated
YAR071W	0.296	0.138	-0.204	-0.016	0.055	-0.327	-0.436	0.005	0.050	0.926	-1113	-1646	PHO11	acid phosphatase activity	phosphate metabolism	extracellular
YAR073W	-3184	-3567	-3836	0.137	0.195	0.104	-3223	-3266	-3698	-4664	-3469	-4503	IMD1	molecular_function unknown	biological_process unknown	cellular_component unknown
YAR074C	-1638	-2230	-2034	0.162	0.142	-0.039	-1721	-2056	-2183	-2316	-1701	-0.464
YAR075W	-3203	-3658	-3449	0.162	-0.167	-0.317	-2885	-2966	-3653	-3690	-3183	-3561	YAR075W	molecular_function unknown	biological_process unknown	cellular_component unknown
YBL001C	0.020	-0.617	-0.642	0.114	-0.276	-0.298	-0.135	-0.347	-0.624	-0.889	-1377	-0.692	ECM15	molecular_function unknown	cell wall organization and biogenesis	nucleus; cytoplasm
YBL005W-B	0.455	0.229	0.329	0.259	0.424	0.197	0.241	0.157	-0.163	0.216	0.489	0.628	YBL005W-B	protein binding; RNA binding; ribonuclease activity; peptidase activity; RNA-directed DNA polymerase activity; DNA-directed DNA polymerase activity	Ty element transposition	retrotransposon nucleocapsid
YBL006C	0.153	-0.057	0.005	0.263	0.553	0.404	0.295	0.538	0.537	1058	0.143	-0.091	LDB7	molecular_function unknown	cell wall mannoprotein biosynthesis	cellular_component unknown
YBL008W	0.206	0.705	-0.190	0.367	0.105	-0.034	0.384	-0.060	-0.172	0.318	0.482	0.271	HIR1	transcription corepressor activity	regulation of transcription from Pol II promoter	nucleus; chromosome, pericentric region
YBL012C	0.646	0.575	0.276	0.270	0.902	0.459	0.210	0.156	0.799	1399	1939	1391		molecular_function unknown	biological_process unknown	not yet annotated
YBL015W	3213	3524	3705	-0.648	0.175	1577	3087	2062	2302	5120	4453	3760	ACH1	acetyl-CoA hydrolase activity	acetate metabolism; acetyl-CoA metabolism	cytosol; mitochondrion
YBL016W	2069	1787	1095	0.010	0.406	0.248	1353	1124	1390	2598	1850	1356	FUS3	MAP kinase activity	signal transduction during conjugation with cellular fusion; protein amino acid phosphorylation; cell cycle arrest	cytoplasm; nucleus; shmoo tip
YBL017C	0.376	0.184	0.098	-0.198	0.046	-0.021	0.283	0.288	0.279	1394	1364	1051	PEP1	signal sequence binding	vacuolar transport; protein-vacuolar targeting	Golgi apparatus
YBL018C	0.324	-0.086	0.116	0.376	0.714	0.288	0.289	0.103	-0.326	1130	0.692	0.854	POP8	ribonuclease P activity; ribonuclease MRP activity	tRNA processing; rRNA processing	nucleolar ribonuclease P complex; ribonuclease MRP complex
YBL022C	-1054	-0.590	-0.703	-1056	-0.989	-0.522	-0.628	-0.712	-0.229	-1284	-1082	-0.878	PIM1	ATP-dependent peptidase activity	response to heat; proteolysis and peptidolysis	mitochondrial matrix
YBL023C	-0.944	-0.572	-1082	-0.226	0.118	0.163	-0.401	-0.261	-0.634	-0.795	-0.985	-0.759	MCM2	chromatin binding; ATP dependent DNA helicase activity	pre-replicative complex formation and maintenance; DNA replication initiation; DNA unwinding	cytoplasm; nucleus; pre-replicative complex
YBL024W	-0.494	-1738	-0.294	0.011	-0.624	-0.216	-1573	-1840	-1041	-2100	-0.329	-0.065	NCL1	tRNA (cytosine-5-)-methyltransferase activity	tRNA methylation	nucleus
YBL026W	-0.425	-1000	-0.736	0.017	0.211	-0.210	-0.780	-0.787	-0.728	-1033	-0.877	-0.659	LSM2	pre-mRNA splicing factor activity	nuclear mRNA splicing, via spliceosome; rRNA processing	small nuclear ribonucleoprotein complex
YBL027W	-2833	-3565	-3338	0.006	0.172	-0.588	-2895	-3041	-3346	-2456	-2617	-3017	RPL19B	structural constituent of ribosome	protein biosynthesis	cytosolic large ribosomal subunit (sensu Eukarya)
YBL028C	-1365	-2087	-0.963	-0.076	-1141	-0.444	-1526	-0.929	-0.546	-0.640	1969	-0.416	YBL028C	molecular_function unknown	biological_process unknown	nucleus; nucleolus
YBL029W	0.286	0.343	0.085	0.602	0.684	0.562	0.047	0.210	-0.181	0.422	0.650	-0.113	YBL029W	molecular_function unknown	biological_process unknown	nucleus; cytoplasm
YBL034C	0.130	0.120	-0.091	0.429	0.317	0.049	0.263	-0.006	-0.012	0.814	0.739	0.862	STU1	structural constituent of cytoskeleton	microtubule nucleation	spindle pole body
YBL035C	-1403	-1529	-1998	0.293	0.122	-0.329	-1020	-1105	-1494	-1331	-1307	-1655	POL12	alpha DNA polymerase activity	lagging strand elongation; DNA replication initiation; DNA replication, priming	alpha DNA polymerase:primase complex
YBL036C	-0.751	-1047	-0.316	-0.227	-0.027	-0.318	-0.675	-0.795	-0.361	-1934	-2295	-1192	YBL036C	pyridoxal phosphate binding; alanine racemase activity	amino acid metabolism	intracellular
YBL037W	-0.215	-0.102	-0.085	0.210	0.175	0.077	0.213	0.499	0.203	0.253	0.662	0.877	APL3	molecular_function unknown	vesicle-mediated transport	AP-2 adaptor complex
YBL039C	-2913	-3947	-2006	-1438	-0.275	-1297	-2734	-1831	-2831	-3339	-2172	-0.188	URA7	CTP synthase activity	phospholipid biosynthesis; pyrimidine base biosynthesis; CTP biosynthesis	cytosol
YBL040C	-1156	-0.935	-1659	-0.560	-0.996	-1002	-0.599	-0.767	-1348	-0.491	-1439	-1329	ERD2	HDEL sequence binding	protein-ER retention	integral to endoplasmic reticulum membrane
YBL041W	-1500	-1419	-1518	-1363	-1430	-1713	-1328	-1066	-0.974	-1533	-1360	-1519	PRE7	endopeptidase activity	ubiquitin-dependent protein catabolism	proteasome core complex (sensu Eukarya)
YBL042C	-2088	-2356	-2276	-1082	-1848	-1518	-1156	-1353	-0.985	-2416	-0.894	-0.770	FUI1	uridine transporter activity	uridine transport	plasma membrane
YBL043W	3864	3822	3779	-0.516	-0.339	-0.700	0.810	1808	1513	1019	0.267	-0.360	ECM13	molecular_function unknown	cell wall organization and biogenesis	cellular_component unknown
YBL045C	1359	1878	2572	-0.521	-0.026	0.211	1824	0.894	1069	0.363	0.617	0.589	COR1	ubiquinol-cytochrome-c reductase activity	aerobic respiration	respiratory chain complex III (sensu Eukarya)
YBL046W	0.707	0.601	0.314	0.205	0.383	0.203	0.094	0.133	0.323	-0.396	-0.155	0.625	YBL046W	molecular_function unknown	biological_process unknown	nucleus
YBL048W	0.937	0.992	0.322	1120	1129	0.411	1746	1412	0.268	1528	1085	1452		molecular_function unknown	biological_process unknown	not yet annotated
YBL051C	0.455	0.475	0.537	-0.102	-0.344	-0.213	0.492	0.488	0.823	0.299	0.761	0.543	PIN4	molecular_function unknown	biological_process unknown	cytoplasm
YBL054W	-1093	-1142	-0.957	-0.206	-0.102	-0.211	-0.979	-0.946	-0.378	-1808	-0.380	0.361	YBL054W	molecular_function unknown	biological_process unknown	nucleus; cytoplasm
YBL057C	-0.550	-0.554	-0.444	0.141	0.020	0.057	-0.655	-0.228	-0.472	-1078	-1089	-2188	PTH2	aminoacyl-tRNA hydrolase activity	protein biosynthesis	cytoplasm
YBL061C	-1308	-1949	-1883	-0.045	0.152	-0.250	-1380	-1520	-1787	-2018	-1021	-0.986	SKT5	enzyme activator activity	response to osmotic stress; cytokinesis; cell wall chitin biosynthesis	contractile ring (sensu Saccharomyces)
YBL063W	0.436	0.592	0.556	0.076	0.162	0.276	0.756	0.369	0.425	0.549	0.761	0.485	KIP1	structural constituent of cytoskeleton; microtubule motor activity	microtubule nucleation; mitotic anaphase B	spindle pole body; spindle microtubule; kinesin complex
YBL064C	0.479	0.803	0.675	-0.033	0.016	0.611	1577	0.441	0.045	0.838	0.692	-0.396	PRX1	thioredoxin peroxidase activity	regulation of cell redox homeostasis	mitochondrion
YBL065W	0.845	1159	0.519	1195	1278	0.394	0.625	1575	0.345	1677	2475	1623		molecular_function unknown	biological_process unknown	not yet annotated
YBL066C	0.962	0.888	0.050	0.906	0.483	0.879	0.818	0.323	0.013	3013	2488	1532	SEF1	molecular_function unknown	biological_process unknown	cellular_component unknown
YBL068W	-0.532	-0.562	-0.418	0.055	-0.223	-0.205	-0.455	-0.546	-0.300	-0.280	-0.556	-0.190	PRS4	ribose-phosphate diphosphokinase activity	'de novo' pyrimidine base biosynthesis; 'de novo' IMP biosynthesis; purine salvage; tryptophan biosynthesis; histidine biosynthesis	cytoplasm
YBL069W	-0.117	-0.499	-0.491	0.171	-0.065	0.034	-0.141	-0.735	-0.233	-0.521	-1485	-0.701	AST1	molecular_function unknown	protein-membrane targeting	extrinsic to membrane
YBL072C	-2977	-4151	-3639	0.181	0.052	-0.643	-2257	-3461	-3031	-3587	-2557	-3848	RPS8A	structural constituent of ribosome	protein biosynthesis	cytosolic small ribosomal subunit (sensu Eukarya)
YBL074C	0.196	0.155	-0.105	0.257	0.703	1112	0.112	-0.482	-0.231	1021	1650	1559	AAR2	molecular_function unknown	assembly of spliceosomal tri-snRNP	snRNP U5
YBL075C	1428	2101	2040	0.825	2075	1358	2144	3742	2776	0.843	3410	3280	SSA3	heat shock protein activity	SRP-dependent cotranslational membrane targeting, translocation; response to stress; protein folding; protein-mitochondrial targeting	cytosol
YBL077W	-1661	-2732	-1628	0.338	-0.337	0.205	-1751	-2751	-1420	-2196	-1164	-1269		molecular_function unknown	biological_process unknown	not yet annotated
YBL078C	0.340	0.978	0.610	0.370	-0.286	0.393	0.775	0.887	0.666	1144	0.547	0.811	ATG8	microtubule binding	autophagy; protein-vacuolar targeting	microtubule associated complex
YBL079W	0.275	0.014	0.166	0.166	0.202	0.797	-0.166	0.047	0.085	0.644	0.754	0.372	NUP170	structural molecule activity	protein-nucleus import, docking; nuclear pore organization and biogenesis; protein-nucleus export; ribosomal protein-nucleus import; mRNA-binding (hnRNP) protein-nucleus import; snRNP protein-nucleus import; NLS-bearing substrate-nucleus import; tRNA-nucl	nuclear pore
YBL083C	-1398	-2261	-0.898	0.165	0.192	0.318	-0.978	-0.725	-0.689	-0.036	0.287	-0.175		molecular_function unknown	biological_process unknown	not yet annotated
YBL084C	0.317	0.391	0.526	1000	1315	-0.216	0.595	0.413	0.364	0.965	1567	1603	CDC27	protein binding; ubiquitin-protein ligase activity	cyclin catabolism; mitotic chromosome segregation; mitotic metaphase/anaphase transition; ubiquitin-dependent protein catabolism; mitotic spindle elongation	anaphase-promoting complex
YBL085W	1338	1098	0.387	1064	1088	0.714	0.197	0.571	0.527	0.029	0.423	0.672	BOI1	phospholipid binding	establishment of cell polarity (sensu Saccharomyces); Rho protein signal transduction	site of polarized growth (sensu Saccharomyces); bud neck; bud
YBL086C	0.604	-0.115	0.307	0.699	0.907	-0.036	-1139	-0.496	0.073	-2714	-2410	-2878	YBL086C	molecular_function unknown	biological_process unknown	cellular_component unknown
YBL087C	-2624	-3668	-3802	0.687	-0.250	-0.228	-3532	-3270	-3134	-3742	-3046	-3242	RPL23A	structural constituent of ribosome	protein biosynthesis	cytosolic large ribosomal subunit (sensu Eukarya)
YBL088C	0.916	0.251	0.115	0.431			0.493	0.366	0.366	0.414	1067	1602	TEL1	inositol/phosphatidylinositol kinase activity	telomerase-dependent telomere maintenance; response to DNA damage stimulus	nucleus
YBL089W	-0.233	-0.567	-0.429	0.857	1056	0.109	-0.324	-0.139	0.665	-0.346	-0.782	-0.806	AVT5	transporter activity	transport	cellular_component unknown
YBL092W	-3498	-4018	-4082	0.587	-0.309	-0.589	-2972	-3309	-3370	-2923	-3300	-2967	RPL32	structural constituent of ribosome	protein biosynthesis	cytosolic large ribosomal subunit (sensu Eukarya)
YBL096C	0.157	0.232	0.122	-0.208	0.203	-0.860	0.541	0.402	0.813	0.798	0.427	0.919		molecular_function unknown	biological_process unknown	not yet annotated
YBL098W	0.423	0.786	0.922	-0.242	-0.513	-0.267	0.566	0.385	0.017	0.519	0.130	0.089	BNA4	kynurenine 3-monooxygenase activity	nicotinamide adenine dinucleotide biosynthesis	mitochondrion
YBL099W	1953	2844	2850	-1028	-0.680	-0.257	1664	1208	1180	-0.184	0.435	0.522	ATP1	hydrogen-transporting ATP synthase activity, rotational mechanism	ATP synthesis coupled proton transport	proton-transporting ATP synthase, catalytic core (sensu Eukarya)
YBL100C	2163	2543	2454	-0.290	-0.385	0.591	1756	1661	1652	1534	0.663	0.985		molecular_function unknown	biological_process unknown	not yet annotated
YBL101C	1379	1529	1612	-0.167	-0.499	-0.363	0.804	0.519	0.785	0.611	0.874	1239	ECM21	molecular_function unknown	cell wall organization and biogenesis	cytoplasm
YBL101W-B	-0.424	-0.767	-0.428	0.262	0.182	-0.034	-1091	-0.855	-0.728	-0.677	-1149	-0.961	YBL101W-B	protein binding; RNA binding; peptidase activity; ribonuclease activity; RNA-directed DNA polymerase activity; DNA-directed DNA polymerase activity	Ty element transposition	retrotransposon nucleocapsid
YBL102W	-0.317	-0.160	-0.231	-1030	-0.822	-0.502	0.093	-0.070	0.012	0.011	-0.649	-1273	SFT2	molecular_function unknown	Golgi to endosome transport	Golgi membrane
YBL107C	-0.771	-0.604	-0.468	-0.131	-0.217	-0.614	-0.655	-0.849	-0.651	-0.358	-0.481	-0.005	YBL107C	molecular_function unknown	biological_process unknown	cytoplasm
YBL112C	0.110	0.323	-0.182	-0.024	-0.773	0.850	-0.023	0.061	0.233	0.295	0.522	0.050	YBL112C	molecular_function unknown	biological_process unknown	cellular_component unknown
YBR002C	-0.014	0.061	0.261	0.358	0.103	0.329	0.066	0.480	0.023	0.574	0.137	0.402	RER2	prenyltransferase activity	protein amino acid glycosylation; dolichol biosynthesis	endoplasmic reticulum
YBR004C	1191	0.895	0.392	-3441	-3098	-2515	-0.523	-0.378	0.262	0.021	-0.089	-1547	FMP44	molecular_function unknown	biological_process unknown	cellular_component unknown
YBR005W	1043	0.792	-0.166	-3912	-3488	-2802	-0.639	-1128	-0.966	0.299	-1669	-1703	YBR005W	molecular_function unknown	biological_process unknown	cellular_component unknown
YBR006W	1162	1589	1780	-0.394	0.051	0.327	1294	1196	1765	0.100	0.046	-0.727	UGA2	succinate-semialdehyde dehydrogenase [NAD(P)+] activity	response to oxidative stress; glutamate catabolism	cytoplasm
YBR007C	-0.465	-0.928	-0.775	0.302	0.067	0.531	-0.885	-0.893	-0.332	-0.713	-0.805	-1441	YBR007C	molecular_function unknown	biological_process unknown	cellular_component unknown
YBR008C	-0.125	0.121	-0.107	-0.045	0.137	0.059	-0.575	-0.599	-0.437	0.355	0.208	-0.151	FLR1	multidrug transporter activity	response to toxin	integral to plasma membrane
YBR011C	-0.937	-1054	-1286	-0.099	0.062	1162	0.237	0.079	-0.741	-0.377	-0.079	-1400	IPP1	inorganic diphosphatase activity	phosphate metabolism	cytosol
YBR012W-B	0.577	0.604	0.451	0.533	0.601	0.276	0.482	0.301	0.179	1262	1066	1386	YBR012W-B	protein binding; RNA binding; ribonuclease activity; peptidase activity; RNA-directed DNA polymerase activity; DNA-directed DNA polymerase activity	Ty element transposition	retrotransposon nucleocapsid
YBR014C	-0.944	-0.630	-0.119	-0.134	-0.215	-0.976	-1030	-0.528	-0.441	0.536	-0.063	0.151	YBR014C	molecular_function unknown	biological_process unknown	vacuole (sensu Fungi); membrane fraction
YBR017C	-0.578	-0.719	-0.836	0.212	0.188	-0.319	-0.894	-0.532	-0.398	-1081	-0.417	-0.155	KAP104	nuclear localization sequence binding	mRNA-binding (hnRNP) protein-nucleus import; protein-nucleus import; cell cycle	cytosol
YBR018C	0.515	0.855	0.538	0.389	0.426	0.437	0.709	1142	1194	0.299	0.841	0.165	GAL7	UTP-hexose-1-phosphate uridylyltransferase activity	galactose metabolism	cytoplasm
YBR019C	-0.000	0.411	-0.042	-0.442	-0.330	-0.287	0.572	0.539	0.437	0.319	0.678	0.820	GAL10	molecular_function unknown	galactose metabolism	cellular_component unknown
YBR022W	-0.156	-0.229	-0.263	-0.522	-0.775	-0.601	-0.058	0.162	-0.361	-0.015	-0.699	-0.220	YBR022W	hydrolase activity	biological_process unknown	cellular_component unknown
YBR026C	0.104	0.324	0.428	-0.528	-0.336	-0.187	1239	0.635	0.392	0.925	1534	1218	ETR1	enoyl-[acyl-carrier protein] reductase activity	fatty acid biosynthesis; aerobic respiration	mitochondrion
YBR028C	-0.698	-0.484	-0.613	0.064	-0.319	0.154	-0.724	-0.730	-0.807	0.276	-0.305	0.904	YBR028C	protein kinase activity	biological_process unknown	cytoplasm
YBR029C	-1255	-1033	-0.567	-0.376	-0.248	-0.126	-0.635	-0.331	0.064	-1262	0.259	0.282	CDS1	phosphatidate cytidylyltransferase activity	phosphatidylserine metabolism; phosphatidylglycerol biosynthesis	mitochondrion; endoplasmic reticulum
YBR031W	-2517	-2822	-2450	0.355	-0.169	-0.945	-1446	-1788	-1692	-1087	-0.697	-1227	RPL4A	structural constituent of ribosome	protein biosynthesis	cytosolic large ribosomal subunit (sensu Eukarya)
YBR033W	-1043	-1481	-1120	-0.322	-0.561	-0.869	-0.741	-0.894	-1016	-0.976	-0.488	-0.644	EDS1	molecular_function unknown	biological_process unknown	cellular_component unknown
YBR034C	-0.960	-1063	-0.790	-0.225	-0.422	-0.193	-0.112	-0.535	-1153	-0.215	0.011	-0.461	HMT1	protein-arginine N-methyltransferase activity	mRNA-nucleus export; peptidyl-arginine modification	nucleus
YBR037C	0.568	1320	1084	0.145	0.528	0.229	0.941	0.556	0.491	1182	1058	0.745	SCO1	molecular_function unknown	protein complex assembly; copper ion transport	mitochondrial inner membrane
YBR043C	0.532	0.521	0.458	-0.339	-0.218	-0.294	0.195	0.515	0.637	0.394	0.143	0.442	YBR043C	molecular_function unknown	biological_process unknown	cellular_component unknown
YBR045C	0.443	0.661	0.702	0.464	0.662	0.606	-0.079	-0.224	-0.165	0.328	1485	1419	GIP1	protein phosphatase 1 binding	spore wall assembly (sensu Saccharomyces)	protein phosphatase type 1 complex; prospore membrane
YBR047W	0.836	0.935	0.955	-0.094	0.027	0.179	0.652	0.802	0.845	0.114	0.171	-0.185	FMP23	molecular_function unknown	biological_process unknown	mitochondrion
YBR048W	-3489	-4096	-3788	0.476	-0.246	-0.662	-2943	-3397	-2363	-3368	-3259	-3907	RPS11B	structural constituent of ribosome	regulation of translational fidelity; ribosomal small subunit assembly and maintenance; protein biosynthesis	cytosolic small ribosomal subunit (sensu Eukarya)
YBR049C	1538	1437	1559	-0.730	-0.462	-0.465	1584	1562	1075	1059	0.895	0.476	REB1	Pol I transcription termination factor activity; RNA polymerase II transcription factor activity	transcription termination from Pol I promoter; regulation of transcription from Pol II promoter	nucleus
YBR050C	3474	4036	2894	-1417	-0.343	-0.684	3027	2335	1689	2816	1871	0.749	REG2	protein phosphatase type 1 activity	negative regulation of transcription from Pol II promoter; cell growth and/or maintenance	protein phosphatase type 1 complex
YBR051W	2021	2143	1544	-0.583	0.065	-0.332	1386	1597	1454	1835	1868	0.963		molecular_function unknown	biological_process unknown	not yet annotated
YBR052C	0.691	0.649	0.076	0.514	0.756	0.334	-0.232	-0.640	-0.127	0.192	0.041	-0.691	YBR052C	molecular_function unknown	biological_process unknown	cytoplasm
YBR053C	0.998	0.855	0.647	0.210	0.549	0.353	0.686	0.745	0.712	2634	1030	0.218	YBR053C	molecular_function unknown	biological_process unknown	cellular_component unknown
YBR054W	2894	1759	2508	0.991	3247	3457	1765	0.064	2510	1842	1272	1091	YRO2	molecular_function unknown	biological_process unknown	bud
YBR058C	0.205	0.115	0.066	0.228	0.477	0.006	0.283	0.194	0.154	1264	0.485	1054	UBP14	ubiquitin-specific protease activity	protein deubiquitination; negative regulation of gluconeogenesis	cytoplasm
YBR059C	0.426	0.626	0.505	-0.257	-0.077	0.446	0.566	0.810	0.688	0.343	0.522	0.076	AKL1	protein kinase activity	biological_process unknown	cytoplasm; bud neck
YBR060C	-0.394	-0.661	-0.294	0.334	0.061	0.653	-0.482	-0.522	-0.965	-0.866	-0.637	-0.841	ORC2	DNA replication origin binding	chromatin silencing at HML and HMR (sensu Saccharomyces); DNA replication initiation; pre-replicative complex formation and maintenance	nuclear origin of replication recognition complex
YBR061C	-3035	-3057	-2140		-2090		-1813	-1143	-1653	-3625	-2726	-2347	TRM7	tRNA methyltransferase activity	protein biosynthesis; tRNA methylation	cytoplasm
YBR064W	0.221	0.171	0.428	0.404	0.527	0.116	0.275	0.114	0.474	2546		1443		molecular_function unknown	biological_process unknown	not yet annotated
YBR065C	1041	0.604	0.783	0.460	0.212	0.022	0.950	1108	1568	0.541	0.684	0.663	ECM2	molecular_function unknown	cell wall organization and biogenesis	nucleus
YBR066C	-2158	-1708	-1723	-0.506	0.227	-0.237	-1368	-1312	-1566	-0.595	-1349	-1145	NRG2	transcriptional repressor activity	invasive growth (sensu Saccharomyces)	nucleus
YBR067C	-0.668	-1124	-0.841	1560	2591	2874	1587	2117	2608	-0.402	0.718	0.519	TIP1	structural constituent of cell wall; lipase activity	cell wall organization and biogenesis	cell wall (sensu Fungi)
YBR071W	2134	2166	1505	0.125	-0.187	0.230	0.339	0.236	-0.023	1368	1550	0.784	YBR071W	molecular_function unknown	biological_process unknown	cytoplasm
YBR072W	3621	4311	4292	0.974	0.672	0.186	3135	3785	2915	1231	3509	2337	HSP26	heat shock protein activity; chaperone activity	response to stress; protein folding	cytoplasm; nucleus
YBR074W	-0.534	-0.714	-0.209	-0.101	-0.314	-0.309	-0.604	-0.936	-0.469	-1044	-0.927	-0.273	YBR074W	molecular_function unknown	biological_process unknown	cellular_component unknown
YBR078W	-1595	-2053	-2303	-0.094	0.148	-0.687	-1115	-1034	-0.592	-1728	-1202	-2264	ECM33	molecular_function unknown	cell wall organization and biogenesis	plasma membrane
YBR080C	2089	1903	1831	0.640	0.525	0.447	0.692	1016	0.986	0.442	0.655	0.331	SEC18	ATPase activity	ER to Golgi transport; vacuole inheritance	extrinsic to plasma membrane; cytoplasm
YBR081C	-0.347	-0.822	-0.464	0.213	0.265	0.025	-0.422	-0.266	-0.244	-0.627	-1000	-0.882	SPT7	structural molecule activity	protein complex assembly; conjugation with cellular fusion; histone acetylation; chromatin modification	SAGA complex
YBR084C-A	-3081	-3813	-3249	-0.858	-1577	-0.559	-2639	-2787	-2490	-2761	-3018	-3095	RPL19A	structural constituent of ribosome	protein biosynthesis	cytosolic large ribosomal subunit (sensu Eukarya)
YBR087W	0.191	-0.278	0.208	0.292	-0.341	0.103	-0.439	-0.753	-0.664	-1533	-0.564	0.268	RFC5	molecular_function unknown; DNA clamp loader activity	leading strand elongation; mismatch repair; sister chromatid cohesion	DNA replication factor C complex
YBR088C	-1026	-0.482	-1098	-0.496	-0.145	-0.816	-1348	-0.670	-1320	-2015	-0.038	-1099	POL30	DNA polymerase processivity factor activity	postreplication repair; mismatch repair; nucleotide-excision repair; base-excision repair; mutagenesis; lagging strand elongation; leading strand elongation	replication fork
YBR089W	-1075	-1383	-2189	0.536	-0.083	-0.026	-1606	-1328	-1430	-2292	-1730	-2239		molecular_function unknown	biological_process unknown	not yet annotated
YBR090C	0.243	0.301	0.700	-0.582	-0.136	0.175	0.048	0.437	0.563	0.070	0.794	0.397	YBR090C	molecular_function unknown	biological_process unknown	nucleus; cytoplasm
YBR092C	-0.269	-0.616	-0.725	0.640	0.077	0.577	-1794	-1199	-0.646	-1425	-2993	-3956	PHO3	acid phosphatase activity	thiamin transport	periplasmic space (sensu Fungi)
YBR093C	0.344	0.180	0.136	0.244	0.763	0.535	-0.530	-0.157	-0.296	-1024	-2262	-3321	PHO5	acid phosphatase activity	cellular response to phosphate starvation; phosphate metabolism	periplasmic space (sensu Fungi); cell wall (sensu Fungi)
YBR094W	1471	1726	1246	0.861	0.513	0.313	0.839	0.774	0.895	1019	1299	0.717	YBR094W	molecular_function unknown	biological_process unknown	cytoplasm
YBR095C	0.746	1163	1425	0.260	0.252	0.199	0.586	0.828	1145	0.402	0.870	0.476	RXT2	molecular_function unknown	invasive growth (sensu Saccharomyces); conjugation with cellular fusion	nucleus
YBR096W	-0.565	-0.845	-1235	-0.335	-0.531	0.246	-0.548	-1750	-1969	-0.356	-1210	-1196	YBR096W	molecular_function unknown	biological_process unknown	endoplasmic reticulum
YBR097W	0.078	-0.349	-0.205	-0.214	0.250	0.192	-0.263	-0.134	-0.419	-0.145	-0.574	-0.764	VPS15	protein serine/threonine kinase activity	protein amino acid phosphorylation; vacuolar transport; protein-vacuolar targeting; protein-Golgi retention	Golgi membrane
YBR098W	0.425	0.660	0.557	0.558	0.109	0.360	0.480	0.451	0.735	0.815	0.592	1053	MMS4	transcription coactivator activity; endonuclease activity	DNA repair; meiotic recombination	nucleus
YBR099C	1019	1329	1717	1859	1925	1271	1023	0.016	0.990	1453	1044	1012		molecular_function unknown	biological_process unknown	not yet annotated
YBR101C	4022	2875	3393	3002	2893	3206	3467	2776	3530	0.711	-0.154	0.420	FES1	adenyl-nucleotide exchange factor activity	protein biosynthesis	cytosolic ribosome (sensu Eukarya); cytosol
YBR102C	-0.296	-0.536	-0.467	0.209	0.266	0.436	-0.522	-0.541	-0.060	0.074	-0.176	0.146	EXO84	molecular_function unknown	establishment of cell polarity (sensu Saccharomyces); polar budding; cytokinesis; vesicle fusion; vesicle docking; Golgi to plasma membrane transport; nuclear mRNA splicing, via spliceosome	actin cap (sensu Saccharomyces); exocyst
YBR104W	-0.647	-1357	-1591	-0.563	-0.595	0.033	-1004	-0.910	-0.543	-0.888	-1811	-1738	YMC2	transporter activity	transport	mitochondrial inner membrane
YBR105C	1345	1116	1240	1137	0.935	1007	-0.016	-0.201	0.174	-0.894	0.084	0.159	VID24	molecular_function unknown	vesicle-mediated transport; negative regulation of gluconeogenesis	extrinsic to membrane; cytoplasmic vesicle
YBR108W	0.903	1039	0.997	0.220	0.111	0.642	0.557	0.651	0.443	1393	1511	1101	YBR108W	molecular_function unknown	biological_process unknown	cellular_component unknown
YBR109C	0.150	-0.104	-0.499	0.026	0.753	0.309	-0.248	-0.610	-0.121	-1453	-1110	-1732	CMD1	calcium ion binding	budding; cytoskeleton organization and biogenesis; mitosis	central plaque of spindle pole body; cytoplasm; shmoo tip; bud neck; bud tip; incipient bud site
YBR113W	0.234	0.721	0.471	0.056	0.174	0.526	0.074	0.159	0.569	0.075	-0.311	-0.215		molecular_function unknown	biological_process unknown	not yet annotated
YBR114W	-0.728	-0.649	-0.738	0.558	0.018	-0.061	-1295	-1634	-1399	-0.930	-0.911	-1005	RAD16	DNA dependent ATPase activity	nucleotide-excision repair, DNA damage recognition	repairosome; nucleotide excision repair factor 4 complex
YBR115C	0.694	0.530	0.477	0.461	0.320	0.587	0.532	0.897	0.421	1681	1645	1355	LYS2	L-aminoadipate-semialdehyde dehydrogenase activity	lysine biosynthesis, aminoadipic pathway	cytoplasm
YBR116C	2034	3767	4705	1266	1088	1167	0.358	2663	0.597	2874	4544	3075		molecular_function unknown	biological_process unknown	not yet annotated
YBR117C	1971	3021	3152	0.939	1171	1536	1133	2895	1326	2523	3015	3266	TKL2	transketolase activity	pentose-phosphate shunt	nucleus; cytoplasm
YBR118W	-0.984	-1722	-1118	0.785	0.201	-0.043	-0.848	-1718	-0.698	-1455	-1388	-0.989	TEF2	translation elongation factor activity	translational elongation	ribosome
YBR119W	1276	1238	1198	0.701	0.824	0.507	0.149	-0.183	0.361	0.485	0.826	1073	MUD1	RNA binding	nuclear mRNA splicing, via spliceosome	snRNP U1
YBR120C	0.611	1023	0.549	0.582	0.203	0.253	0.327	0.511	0.439	1258	0.658	0.343	CBP6	molecular_function unknown	protein biosynthesis	mitochondrion
YBR121C	-1002	-2251	-1291	-0.217	-0.103	-0.654	-0.816	-1396	-0.725	-2517	-2612	-1032	GRS1	glycine-tRNA ligase activity	glycyl-tRNA aminoacylation; transcription termination	mitochondrion; cytoplasm
YBR123C	0.379	0.420	0.549	-0.195	-0.090	0.301	-0.035	0.089	0.262	-0.050	0.148	0.255	TFC1	RNA polymerase III transcription factor activity	transcription initiation from Pol III promoter	transcription factor TFIIIC complex
YBR124W	0.278	0.136	0.028	0.603	0.853	0.294	0.889	0.433	0.189	-0.995	0.871			molecular_function unknown	biological_process unknown	not yet annotated
YBR126C	1518	1222	1686	0.103	0.827	1071	1206	0.641	0.597	1422	1445	0.615	TPS1	alpha,alpha-trehalose-phosphate synthase (UDP-forming) activity	carbohydrate metabolism; response to stress	alpha,alpha-trehalose-phosphate synthase complex (UDP-forming); cytoplasm
YBR128C	1011	1018	1132	0.178	0.119	0.335	0.592	0.271	0.916	0.874	0.724	0.275	ATG14	molecular_function unknown	autophagy	membrane fraction
YBR129C	0.445	0.637	0.567	-0.153	-0.258	-0.111	0.422	0.545	0.499	-0.301	0.488	-0.192	OPY1	molecular_function unknown	conjugation with cellular fusion	cytoplasm
YBR131W	0.518	0.317	0.344	-0.508	-1283	0.291	0.797	0.410	0.304	1191	1537	1385	CCZ1	guanyl-nucleotide exchange factor activity	vacuolar transport; autophagic vacuole fusion; autophagy; protein-vacuolar targeting	late endosome; membrane; vacuole
YBR132C	1436	1425	1484	-0.730	-0.118	0.244	1391	1255	1256	1203	1040	0.655	AGP2	hydrogen:amino acid symporter activity	fatty acid metabolism; response to osmotic stress	integral to plasma membrane; endoplasmic reticulum membrane; vacuolar membrane
YBR133C	0.427	0.380	0.309	-0.022	-0.093	0.429	0.533	0.117	0.283	0.281	1053	0.039	HSL7	protein-arginine N-methyltransferase activity	G2/M transition of mitotic cell cycle; regulation of cell cycle	bud neck
YBR135W	-0.162	0.213	0.380	0.252	0.311	0.085	-0.295	-0.171	-0.293	-1027	-1131	-1057	CKS1	protein kinase activator activity	regulation of cell cycle	nucleus; cytoplasm
YBR136W	0.587	0.682	0.479	0.563	0.442	0.087	0.293	-0.143	-0.036	0.404	0.155	0.206	MEC1	inositol/phosphatidylinositol kinase activity	DNA replication checkpoint; meiotic recombination; DNA recombination; nucleobase, nucleoside, nucleotide and nucleic acid metabolism; DNA damage response, signal transduction resulting in cell cycle arrest	nucleus
YBR139W	1083	1679	1719	-0.476	-0.024	0.257	1368	0.370	1046	1527	0.433	-0.389	YBR139W	carboxypeptidase C activity	biological_process unknown	vacuole (sensu Fungi)
YBR140C	0.659	0.341	0.236	0.389	0.655	0.790	0.400	0.254	0.211	1677	1529	0.579	IRA1	Ras GTPase activator activity	RAS protein signal transduction; sporulation (sensu Saccharomyces)	membrane
YBR141C	-1084	-1334	-1598	0.072	0.204	-0.131	-0.936	-0.776	-0.786	-0.844	-0.021	0.349	YBR141C	molecular_function unknown	biological_process unknown	nucleolus
YBR142W	-0.210	-0.670	-0.209	0.226	0.190	0.255	-0.267	-0.440	0.095	-0.814	-0.331	-0.234	MAK5	ATP dependent RNA helicase activity	rRNA processing; ribosomal large subunit assembly and maintenance	nucleus
YBR144C	0.720	0.602	0.445	0.194	0.208	0.413	-0.414	-0.473	0.342	0.061	0.259	-0.003		molecular_function unknown	biological_process unknown	not yet annotated
YBR145W	1376	0.558	0.182	1187	1366	1295	-0.057	-0.366	0.523	0.431	-0.328	-0.759	ADH5	alcohol dehydrogenase activity	alcohol metabolism	nucleus; cytoplasm
YBR147W	1364	1957	2361	-0.004	0.802	0.841	0.940	0.812	2030	0.085	0.198	-0.713	YBR147W	molecular_function unknown	biological_process unknown	cellular_component unknown
YBR148W	0.786	1024	1200	-0.131	-0.593	0.526	0.059	-0.106	0.529	1265	1301	0.772	YSW1	molecular_function unknown	biological_process unknown	cellular_component unknown
YBR149W	0.816	1052	1251	-0.634	-0.188	-0.435	-0.083	-0.112	0.722	1193	0.902	0.608	ARA1	D-arabinose 1-dehydrogenase [NAD(P)+] activity; aldehyde reductase activity; aldo-keto reductase activity	carbohydrate metabolism	cytosol
YBR151W	0.030	0.420	0.676	-0.246	0.422	0.690	0.819	0.716	1372	-0.155	-0.377	-0.334	APD1	molecular_function unknown	biological_process unknown	nucleus; cytoplasm
YBR152W	0.213	0.283	0.324	-0.042	0.191	0.672	-0.638	0.293	0.187	1403	1515	1269	SPP381	molecular_function unknown	nuclear mRNA splicing, via spliceosome	spliceosome complex
YBR153W	-0.208	-0.442	-0.188	-0.710	-0.462	-0.469	-0.593	-0.532	-0.201	-1319	-0.117	-0.700	RIB7	diaminohydroxyphosphoribosylaminopyrimidine deaminase activity	vitamin B2 biosynthesis	cellular_component unknown
YBR154C	-3583	-4014	-3344	-0.314	-0.807	-0.994	-3385	-2819	-2661	-2311	-1235	-0.602	RPB5	DNA-directed RNA polymerase activity	transcription from Pol II promoter; transcription from Pol I promoter; transcription from Pol III promoter	DNA-directed RNA polymerase I complex; DNA-directed RNA polymerase III complex; DNA-directed RNA polymerase II, core complex
YBR155W	-2340	-2444	-1931	-0.378	-0.539	-1026	-2069	-1169	-1035	-1304	-0.549	0.175	CNS1	chaperone activity	protein folding	cytoplasm
YBR159W	-0.214	-0.072	-0.307	-0.125	-0.558	-0.373	-0.975	-0.817	-0.961	0.474	-0.340	-0.328	YBR159W	ketoreductase activity	fatty acid elongation	integral to membrane; endoplasmic reticulum
YBR160W	-0.521	-0.643	-0.299	0.529	0.213	0.049	-0.736	-0.475	-0.708	-0.196	-1163	-0.784	CDC28	cyclin-dependent protein kinase activity	regulation of meiosis; protein amino acid phosphorylation; S phase of mitotic cell cycle; G1/S transition of mitotic cell cycle; regulation of cell cycle; G2/M transition of mitotic cell cycle	nucleus; cytoplasm
YBR161W	0.959	1173	1005	0.717	0.438	0.377	-0.661	-0.088	0.079	2093	2173	2728	CSH1	transferase activity, transferring glycosyl groups; mannosyltransferase activity	sphingolipid biosynthesis	vacuole (sensu Fungi)
YBR162C	-1138	-1225	-0.963	-0.870	-0.395	-1135	-1231	-1001	-0.849	-2621	-1773	-2465	TOS1	molecular_function unknown	biological_process unknown	vacuole (sensu Fungi); cell wall (sensu Fungi)
YBR162W-A	-0.344	-0.681	-1173	-0.627	-0.794	-1681	-1853	-1034	-1643	-0.163	-1141	-1291	YSY6	molecular_function unknown	protein secretion	endoplasmic reticulum
YBR163W	-0.306	-0.223	-0.249	0.024	-0.069	-0.138	-0.126	-0.348	0.025	-0.382	-0.379	-0.220	DEM1	molecular_function unknown	biological_process unknown	mitochondrion
YBR164C	-1542	-1494	-1708	0.437	0.148	-0.228	-1722	-1473	-1814	-1339	-1849	-0.533	ARL1	small monomeric GTPase activity	vesicle-mediated transport; protein-vacuolar targeting	soluble fraction
YBR165W	1331	0.870	0.837	0.035	-0.111	-0.199	1225	1118	1526	0.298	-0.698	-0.457	UBS1	molecular_function unknown	protein-nucleus export; protein ubiquitination	nucleus
YBR166C	0.183	-0.073	0.220	0.670	0.027	0.138	0.008	0.303	-0.356	1086	1172	0.726	TYR1	prephenate dehydrogenase activity	tyrosine metabolism	cytoplasm
YBR168W	0.324	0.575	0.848	0.621	0.365	0.145	0.678	0.625	0.724	1135	1612	1244	YBR168W	molecular_function unknown	biological_process unknown	cellular_component unknown
YBR169C	2200	1461	1196	1067	1296	0.964	1984	1171	1651	0.438	1001	0.663	SSE2	heat shock protein activity	protein folding	cytoplasm
YBR170C	-0.756	-0.477	-0.605	-0.578	-0.421	-0.400	-0.829	-0.531	-0.106	-0.896	-0.717	-0.275	NPL4	molecular_function unknown	ER-associated protein catabolism	nuclear envelope-endoplasmic reticulum network; endoplasmic reticulum
YBR171W	-1303	-1411	-1534	-0.023	-0.184	-0.211	-0.643	-0.495	-0.410	-0.938	-0.857	-0.789	SEC66	protein transporter activity	SRP-dependent cotranslational membrane targeting, translocation	endoplasmic reticulum membrane
YBR172C	-0.737	-0.608	-0.133	-0.251	-0.059	-0.315	-0.610	-0.424	-0.239	-0.197	0.176	0.632	SMY2	molecular_function unknown	cytoskeleton organization and biogenesis	cytoplasm
YBR173C	-1284	-1135	-1235	-0.253	0.147	0.511	-0.587	-0.552	-1443	-0.726	-0.965	-0.784	UMP1	proteasome activator activity; chaperone activity	protein catabolism	proteasome core complex (sensu Eukarya)
YBR175W	-1207	-1254	-1198	-0.001	0.245	0.183	-0.041	-0.792	-0.386	-0.758	-0.575	-0.685	SWD3	chromatin binding; histone-lysine N-methyltransferase activity	chromatin silencing at telomere; histone methylation	nuclear chromatin
YBR176W	-1054	-0.833	-0.668	0.107	-0.064	0.093	-0.498	-0.154	-0.731	0.097	0.187	0.819	ECM31	3-methyl-2-oxobutanoate hydroxymethyltransferase activity	pantothenate biosynthesis	mitochondrion
YBR177C	0.734	1398	1506	0.117	0.330	0.806	1194	-0.271	-0.822	0.760	0.877	0.844	EHT1	molecular_function unknown	lipid metabolism	lipid particle
YBR179C	-0.393	-1272	-0.863	0.379	0.020	-0.805	-1947	-1327	-1215	-2145	-2311	-2433	FZO1	GTPase activity	mitochondrion organization and biogenesis; mitochondrial fusion	mitochondrial outer membrane
YBR180W	-0.011	-0.410	-0.416	0.516	0.236	0.151	-0.540	-0.570	-0.734	-1037	-0.603	-0.771	DTR1	amine/polyamine transporter activity; multidrug transporter activity	amine/polyamine transport; spore wall assembly (sensu Saccharomyces)	prospore membrane
YBR181C	-3254	-3980	-4105	0.104	-0.207	-0.963	-2953	-3268	-3284	-2986	-3102	-3166	RPS6B	structural constituent of ribosome	protein biosynthesis	cytosolic small ribosomal subunit (sensu Eukarya); cytoplasm
YBR182C	0.103	-0.188	-0.447	-0.645	-0.146	-0.072	-0.980	-0.744	-1187	-0.772	-0.787	-1103	SMP1	transcription factor activity; DNA bending activity	positive regulation of transcription from Pol II promoter	cytoplasm; nucleus
YBR183W	1034	1029	1045	0.200	0.864	1005	0.676	0.319	0.182	0.646	-0.201	-0.636	YPC1	ceramidase activity	ceramide metabolism	endoplasmic reticulum
YBR185C	0.256	-0.117	-0.438	-0.170	-0.162	-0.202	0.420	-0.236	-0.253	0.263	-0.030	-0.785	MBA1	molecular_function unknown	aerobic respiration; inner mitochondrial membrane organization and biogenesis	mitochondrial inner membrane
YBR186W	-0.522	-1098	-0.813	0.085	0.183	0.060	-0.921	-0.520	-0.834	-0.686	-1363	-1222	PCH2	molecular_function unknown	regulation of meiosis	nucleolus
YBR187W	-0.959	-1261	-1679	0.212	-0.237	-0.448	-1201	-0.880	-1036	-0.700	-0.738	-1586	YBR187W	molecular_function unknown	biological_process unknown	vacuole (sensu Fungi)
YBR188C	-0.636	-1020	-0.819	-0.032	-0.453	-0.571	-0.911	-0.581	-0.907	-0.459	-0.566	-0.760	NTC20	pre-mRNA splicing factor activity	nuclear mRNA splicing, via spliceosome	spliceosome complex
YBR189W	-2694	-3967	-3404	0.575	-0.333	-1070	-3216	-2876	-3354	-3126	-3805	-3425	RPS9B	structural constituent of ribosome	regulation of translational fidelity; protein biosynthesis	cytosolic small ribosomal subunit (sensu Eukarya)
YBR190W	-0.395	-0.521	-0.620	-0.282	-0.446	-0.654	-0.264	-0.321	-0.437	0.197	0.411	-0.103		molecular_function unknown	biological_process unknown	not yet annotated
YBR191W	-3154	-4466	-3716	0.667	-0.305	-0.395	-3543	-3560	-3317	-3851	-3463	-3589	RPL21A	structural constituent of ribosome	protein biosynthesis	cytosolic large ribosomal subunit (sensu Eukarya)
YBR192W	-1905	-2183	-1889	0.048	-0.459	-0.391	-1393	-0.499	-0.693	-1449	-1650	-1156	RIM2	transporter activity	mitochondrial genome maintenance	mitochondrion
YBR194W	-0.732	-1185	-1167	0.131	0.099	0.019	-0.508	-0.912	-0.754	-0.606	-0.784	-0.584	SOY1	molecular_function unknown	biological_process unknown	cytoplasm
YBR195C	-0.584	-0.770	-0.473	0.559	-0.069	0.535	-0.581	-0.568	-0.697	-1379	-0.955	-0.964	MSI1	molecular_function unknown	chromatin silencing; RAS protein signal transduction; nucleosome assembly; DNA repair	chromatin assembly complex; chromatin silencing complex
YBR196C	-1769	-3405	-3223	0.491	-0.332	0.039	-1394	-2750	-2207	-1575	-2050	-2799	PGI1	glucose-6-phosphate isomerase activity	glycolysis; pentose-phosphate shunt; gluconeogenesis	cytosol
YBR197C	-0.545	-1001	-0.783	-0.103	-0.117	0.013	-0.593	-0.667	-0.346	-1062	-0.923	-0.960	YBR197C	molecular_function unknown	biological_process unknown	nucleus; cytoplasm
YBR198C	-0.734	-1015	-0.638	-0.016	0.313	0.256	-0.752	-0.173	-0.184	-1096	-1154	-0.506	TAF5	general RNA polymerase II transcription factor activity	protein amino acid acetylation; establishment and/or maintenance of chromatin architecture; G1-specific transcription in mitotic cell cycle; transcription initiation from Pol II promoter; histone acetylation; chromatin modification	SAGA complex; transcription factor TFIID complex
YBR202W	-0.255	-0.002	-0.382	0.861	0.881	0.686	0.185	0.268	0.228	0.045	0.401	0.289	CDC47	chromatin binding; ATP dependent DNA helicase activity; ATP binding	pre-replicative complex formation and maintenance; DNA replication initiation; DNA unwinding	cytoplasm; nucleus; pre-replicative complex
YBR203W	0.853	0.734	0.458	0.283	0.362	0.028	0.685	0.644	0.824	1120	1575	0.948	COS111	molecular_function unknown	signal transduction	cellular_component unknown
YBR204C	0.411	0.786	0.399	-0.758	-0.668	0.136	0.469	0.474	0.519	0.782	0.805	1262	YBR204C	molecular_function unknown	biological_process unknown	lipid particle
YBR205W	-0.661	-0.739	-0.614	-0.030	-0.051	0.252	-0.543	-0.516	-0.205	-0.076	-0.237	-0.306	KTR3	mannosyltransferase activity	cell wall organization and biogenesis; O-linked glycosylation; N-linked glycosylation	membrane fraction
YBR206W	-0.906	-0.859	-0.606	0.413	0.329	0.641	-0.541	-0.367	-0.195	-0.434	-0.411	-0.377		molecular_function unknown	biological_process unknown	not yet annotated
YBR210W	0.158	-0.026	-0.111	0.268	0.356	-0.046	-0.107	0.187	0.047	0.838	0.051	0.248	ERV15	molecular_function unknown	axial budding	integral to membrane
YBR211C	0.573	0.882	0.901	0.149	0.331	0.203	0.613	0.890	1207	-0.202	-0.445	-0.743	AME1	molecular_function unknown	biological_process unknown	spindle pole body; kinetochore
YBR212W	0.525	1087	1098	-0.266	0.131	0.002	0.675	0.619	0.426	0.672	0.506	0.956	NGR1	single-stranded DNA binding; RNA binding	regulation of growth	cytoplasm
YBR214W	0.937	1007	1162	0.090	0.057	1118	0.784	0.848	1350	1062	1161	0.991	SDS24	molecular_function unknown	meiosis; DNA metabolism; endocytosis	cytoplasm
YBR216C	-0.124	0.028	0.229	-0.098	0.138	-0.057	0.320	0.193	0.415	0.264	0.216	0.023	YBP1	molecular_function unknown	response to oxidative stress	cytoplasm
YBR217W	0.495	0.493	0.276	0.105	0.143	0.325	0.696	0.728	0.653	1200	1065	1742	ATG12	molecular_function unknown	autophagy; protein-vacuolar targeting	membrane fraction
YBR218C	0.309	0.046	0.168	0.199	0.263	0.545	0.344	0.245	0.298	0.949	1525	0.295	PYC2	pyruvate carboxylase activity	gluconeogenesis; NADPH regeneration	cytosol
YBR220C	-0.298	-0.320	-0.007	0.059	-0.024	0.251	-0.839	-0.453	-0.432	-1300	-0.236	-0.295	YBR220C	molecular_function unknown	biological_process unknown	cellular_component unknown
YBR222C	0.446	0.787	0.407	-0.044	-0.301	0.204	0.979	1399	1071	-0.354	1758	1160	PCS60	AMP binding	biological_process unknown	peroxisomal membrane; peroxisomal matrix; cytoplasm
YBR223C	0.916	0.888	0.607	-0.082	-0.206	-0.084	0.910	0.752	0.711	1316	0.857	0.499	TDP1	tyrosyl-DNA phosophodiesterase activity	DNA repair	nucleus
YBR225W	0.812	0.926	0.785	0.293	0.329	0.315	0.408	0.536	0.374	1034	0.950	0.592	YBR225W	molecular_function unknown	biological_process unknown	cellular_component unknown
YBR226C	0.395	0.993	0.809	0.022	-0.436	-0.739	0.361	0.192	0.057	0.266	-0.180	0.174		molecular_function unknown	biological_process unknown	not yet annotated
YBR227C	-0.608	-0.780	-1065	0.269	0.425	0.309	-0.642	-0.812	-0.623	-0.660	-0.747	-0.682	MCX1	ATP binding; chaperone activity	biological_process unknown	mitochondrial matrix
YBR229C	0.726	0.788	0.083	0.544	-0.159	0.510	0.411	0.447	-0.020	1917	1232	1108	ROT2	alpha-glucosidase activity	cell wall biosynthesis (sensu Fungi)	endoplasmic reticulum
YBR230C	0.641	1312	1713	-0.683	-0.438	0.369	1011	1532	0.935	0.786	1489	0.823	YBR230C	molecular_function unknown	biological_process unknown	mitochondrion
YBR231C	-0.841	-0.269	-0.141	-0.574	-0.331	0.038	-0.824	-0.023	-0.121	-1179	-0.660	-0.167	AOR1	molecular_function unknown	biological_process unknown	nucleus
YBR233W	-0.825	-0.199	-0.903	-0.466	-0.304	-0.188	-0.495	-0.624	-0.561	0.495	-0.446	-0.476	PBP2	molecular_function unknown	biological_process unknown	cytoplasm
YBR235W	-0.557	-0.094	-0.417	-0.305	-0.227	0.044	-0.055	-0.110	-0.217	0.024	-0.046	0.053	YBR235W	ion transporter activity	biological_process unknown	cellular_component unknown
YBR236C	-0.824	-0.902	-0.525	-0.179	-0.310	-0.417	-0.636	-0.639	-0.908	-0.956	-0.869	-0.909	ABD1	mRNA (guanine-N7-)-methyltransferase activity	mRNA capping	DNA-directed RNA polymerase II, holoenzyme; nucleus
YBR237W	-0.820	-1977	-2426	0.199	0.423	0.319	-0.583	-0.495	-0.232	-1625	-0.749	-1562	PRP5	pre-mRNA splicing factor activity; ATP dependent RNA helicase activity	U2-type nuclear mRNA branch site recognition	spliceosome complex
YBR239C	-0.468	-0.667	-0.915	0.258	0.534	0.293	-0.540	-0.473	-0.074	-1787	-0.593	-1270	YBR239C	molecular_function unknown	biological_process unknown	nucleus; cytoplasm
YBR241C	1291	1359	1401	-0.149	-0.276	0.451	0.728	0.641	0.101	3208	2571	1313	YBR241C	molecular_function unknown	biological_process unknown	vacuolar membrane (sensu Fungi)
YBR242W	-0.038	-0.475	-0.273	-1064	-1245	-1220	-0.331	-1038	-0.402	-2028	-1438	-1474	YBR242W	molecular_function unknown	biological_process unknown	nucleus; cytoplasm
YBR243C	-0.281	-0.203	-0.608	0.012	-0.172	-0.059	-0.659	-1013	-0.898	-0.825	-1219	-1131	ALG7	UDP-N-acetylglucosamine-dolichyl-phosphate N-acetylglucosaminephosphotransferase activity	N-linked glycosylation	endoplasmic reticulum
YBR244W	-1336	-2060	-3580	-0.381	-0.774	-0.742	-1766	-2634	-3844	0.109	-0.850	-3137	GPX2	glutathione peroxidase activity	response to oxidative stress	nucleus; cytoplasm
YBR246W	-1701	-2207	-1427	0.162	-0.506	-0.162	-1261	-1087	-1066	-2507	-1727	-1318	YBR246W	molecular_function unknown	biological_process unknown	cellular_component unknown
YBR247C	-2392	-2836	-1863	0.145	-0.456	-0.832	-1522	-1474	-0.571	-3076	-1752	-1084	ENP1	snoRNA binding	cell growth and/or maintenance; rRNA processing; processing of 20S pre-rRNA	nucleus; nucleolus
YBR248C	-2211	-2893	-2403	-0.448	-1011	-0.589	-2597	-2668	-1358	-3959	-2774	-2787	HIS7	imidazoleglycerol phosphate synthase activity	purine nucleoside monophosphate biosynthesis; histidine biosynthesis	intracellular
YBR249C	-0.781	-0.942	-0.899	1174	0.830	0.164	-0.962	-2289	-1526	-1009	-1177	-1821	ARO4	3-deoxy-7-phosphoheptulonate synthase activity	aromatic amino acid family biosynthesis	nucleus; cytoplasm
YBR250W	0.460	0.567	0.569	0.401	0.507	0.336	0.372	0.370	0.544	-0.507	0.052	0.252	YBR250W	molecular_function unknown	biological_process unknown	cellular_component unknown
YBR251W	0.085	0.487	0.507	0.539	0.262	-0.387	0.360	0.683	0.810	-0.487	-0.391	-0.408	MRPS5	structural constituent of ribosome	protein biosynthesis	mitochondrial ribosome; mitochondrial small ribosomal subunit
YBR252W	-0.274	-0.975	-1285	0.692	0.396	0.332	-0.850	-1082	-1681	-0.370	-1751	-1547	DUT1	dUTP diphosphatase activity	pyrimidine deoxyribonucleoside triphosphate catabolism	nucleus; cytoplasm
YBR254C	-0.627	-0.889	-0.750	-0.320	-0.754	-0.546	0.241	-0.446	-0.503	-0.433	-0.319	-0.032	TRS20	molecular_function unknown	ER to Golgi transport	TRAPP
YBR256C	0.282	0.224	-0.102	0.235	-0.145	-0.345	0.346	-0.078	-0.130	-1134	-2030	-1946	RIB5	riboflavin synthase activity	vitamin B2 biosynthesis	soluble fraction
YBR259W	0.004	0.034	0.100	0.167	0.476	0.242	0.281	0.101	0.119	0.072	0.069	0.290	YBR259W	molecular_function unknown	biological_process unknown	cellular_component unknown
YBR260C	-0.384	-0.468	-0.368	0.040	-0.111	-0.181	-0.391	-0.362	-0.342	-0.163	-0.535	-0.256	RGD1	Rho GTPase activator activity	osmosensory signaling pathway	bud; actin cortical patch (sensu Saccharomyces)
YBR261C	-1277	-1750	-1535	-0.034	-0.127	0.173	-1877	-1672	-1775	-0.402	-2240	-2175	YBR261C	S-adenosylmethionine-dependent methyltransferase activity	biological_process unknown	cytoplasm
YBR262C	-0.292	-0.266	-0.228	-0.524	-0.642	-0.761	-0.042	0.142	-0.552	0.271	-0.169	0.225	FMP51	molecular_function unknown	biological_process unknown	mitochondrion
YBR263W	-0.075	-0.358	-0.068	-0.686	-0.928	-0.396	0.256	-0.147	-0.333	0.109	-0.047	-0.858	SHM1	glycine hydroxymethyltransferase activity	one-carbon compound metabolism	mitochondrion
YBR264C	-0.735	-0.860	-0.843	-0.030	-0.466	-0.435	-0.194	0.153	0.219	-0.660	-1025	-0.928	YPT10	guanyl nucleotide binding	Golgi organization and biogenesis	cytoplasm
YBR265W	-0.786	-0.677	-0.196	-0.834	-0.562	-0.965	-0.238	-0.390	-0.134	-0.620	-0.563	-0.351	TSC10	oxidoreductase activity, acting on NADH or NADPH	3-keto-sphinganine metabolism; sphingolipid biosynthesis	endoplasmic reticulum; cytoplasm
YBR266C	-2248	-1821	-1042	-0.098		-0.243	-1862	-1060	-1285	-1359	-0.582	0.693		molecular_function unknown	biological_process unknown	not yet annotated
YBR267W	-3174	-3109	-2140	-0.098	-0.452	-0.644	-2055	-1575	-1816	-3174	-1419	-0.889	YBR267W	molecular_function unknown	biological_process unknown	cytoplasm
YBR269C	0.053	0.160	0.078	-0.101	-0.405	-0.364	0.560	0.653	0.281	0.968	-0.328	0.235	FMP21	molecular_function unknown	biological_process unknown	mitochondrion
YBR270C	0.682	0.606	0.889	0.348	0.186	0.235	1208	0.946	1218	0.787	1190	0.686	YBR270C	molecular_function unknown	biological_process unknown	cellular_component unknown
YBR271W	-1069	-1605	-0.775	-0.103	-0.184	-0.660	-0.815	-0.170	-0.275	-2184	-1029	-0.208	YBR271W	S-adenosylmethionine-dependent methyltransferase activity	biological_process unknown	cytoplasm
YBR275C	-0.847	-0.816	-0.724	0.338	0.561	0.207	-1060	-0.470	-0.781	-1055	-0.479	-0.712	RIF1	molecular_function unknown	telomerase-dependent telomere maintenance; chromatin silencing at telomere	nuclear telomere cap complex
YBR276C	-0.725	-0.512	-0.481	-0.078	0.096	0.030	-0.688	-0.390	-0.826	-1611	-1417	-0.866	PPS1	protein tyrosine/threonine phosphatase activity	vitamin B12 reduction; regulation of S phase of mitotic cell cycle	cellular_component unknown
YBR277C	0.237	0.146	-0.307	0.391	0.526	0.442	0.316	0.137	0.252	0.433	0.587	-0.099		molecular_function unknown	biological_process unknown	not yet annotated
YBR280C	0.904	0.839	1007	-0.321	0.093	-0.361	1301	1107	1007	0.832	0.670	0.170	YBR280C	molecular_function unknown	biological_process unknown	cellular_component unknown
YBR281C	-0.218	-0.253	-0.457	1361	2269	2625	1124	1430	0.463	0.418	-0.456	-0.251	YBR281C	molecular_function unknown	biological_process unknown	nucleus; cytoplasm
YBR283C	-1089	-1340	-1070	-0.807	-0.836	-0.698	-1219	-1149	-0.758	-2148	-1583	-1718	SSH1	protein transporter activity	cotranslational membrane targeting	translocon; endoplasmic reticulum membrane; nuclear envelope-endoplasmic reticulum network
YBR288C	-1366	-1498	-1448	-0.390	-0.260	-0.784	-0.451	-1016	-0.745	-1692	-1095	-0.708	APM3	molecular_function unknown	Golgi to vacuole transport	AP-3 adaptor complex
YBR289W	-0.049	0.001	-0.037	0.047	-0.184	0.106	-0.018	-0.345	0.054	-0.456	-0.217	-0.134	SNF5	general RNA polymerase II transcription factor activity	chromatin remodeling	SWI/SNF complex; nucleosome remodeling complex
YBR291C	-1008	-0.645	-0.887	0.335	0.293	-0.335	-1807	-1564	-1101	-2058	-2157	-2792	CTP1	tricarboxylate carrier activity	mitochondrial citrate transport	mitochondrial inner membrane
YBR293W	-1339	-0.659	-1016	-0.346	-0.074	0.183	-0.316	-0.324	-0.303	-0.207	-0.262	-0.403	YBR293W	molecular_function unknown	biological_process unknown	cellular_component unknown
YBR295W	0.218	0.395	0.146	-0.175	0.372	0.161	0.451	0.275	0.060	0.586	0.280	-0.522	PCA1	ATPase activity, coupled to transmembrane movement of ions, phosphorylative mechanism	copper ion homeostasis	membrane
YBR296C	2148	1823	0.155	-3622	-3610	-4106	-1231	0.131	-1714	-2524	-2084	-3256	PHO89	sodium:inorganic phosphate symporter activity	phosphate transport	plasma membrane
YBR297W	1631	1847	1865	0.237	0.420	-0.233	0.732	1036	0.538	0.869	0.390	-0.490	MAL33	transcription factor activity	carbohydrate metabolism; regulation of transcription, DNA-dependent	nucleus
YBR298C	1599	2690	2509	0.774	0.928	0.418	1280	1672	1996	0.951	1032	1558	MAL31	alpha-glucoside:hydrogen symporter activity	alpha-glucoside transport	membrane fraction
YBR299W	0.214	0.025	-0.340	-0.185	0.461	0.181	0.960	1581	0.362	0.345	0.179	-0.916	MAL32	alpha-glucosidase activity	maltose catabolism	cellular_component unknown
YBR300C	-0.119	-0.043	-0.311	0.804	0.897	0.097	1148	0.380	0.866	-0.080	-0.392	0.601		molecular_function unknown	biological_process unknown	not yet annotated
YBR301W	0.415	0.788	0.077	0.265	0.107	0.337	1420	1655	0.936	0.776	0.401	0.455	DAN3	molecular_function unknown	biological_process unknown	cell wall (sensu Fungi)
YBR302C	0.138	-0.014	0.063	0.567	0.773	0.075	0.008	-0.077	0.145	-0.002	-0.046	0.426	COS2	molecular_function unknown	biological_process unknown	vacuole (sensu Fungi)
YCL002C	-0.147	-0.184	-0.081	-0.107	-0.024	-0.556	-0.027	-0.055	0.005	-0.869	-0.699	-0.873	YCL002C	molecular_function unknown	biological_process unknown	cellular_component unknown
YCL004W	0.065	0.031	0.089	0.209	0.284	0.003	0.566	0.012	0.168	0.285	0.002	-0.009	PGS1	CDP-diacylglycerol-glycerol-3-phosphate 3-phosphatidyltransferase activity	phospholipid biosynthesis	mitochondrion
YCL005W	-0.290	-0.286	-0.350	0.253	-0.069	0.023	0.189	-0.148	-0.109	-0.910	-1001	-1489	YCL005W	molecular_function unknown	biological_process unknown	lipid particle
YCL010C	-0.015	-0.015	0.252	0.224	0.598	0.449	0.112	0.432	0.419	0.403	0.593	1078	SGF29	molecular_function unknown	histone acetylation	SAGA complex
YCL011C	-0.299	-0.432	-0.231	-0.221	0.239	0.138	-0.214	-0.002	-0.009	-1373	-1053	-0.705	GBP2	telomeric DNA binding; RNA binding	telomere maintenance; poly(A)+ mRNA-nucleus export	nucleus
YCL013W	-0.748	-0.486	-0.296	-0.387	0.409	-0.274	-0.318	-0.175	-0.379	-0.691	-0.589	0.217
YCL014W	-0.123	-0.242	0.089	-0.032	-0.230	0.005	-0.173	-0.114	0.128	-0.192	-0.298	0.034	BUD3	molecular_function unknown	bud site selection; axial budding; cytokinesis	contractile ring (sensu Saccharomyces)
YCL016C	-0.494	-0.433	-0.174	0.137	-0.110	0.030	-0.462	-0.449	-0.599	-0.043	-0.603	-1235	DCC1	molecular_function unknown	sister chromatid cohesion	DNA replication factor C complex
YCL018W	-0.529	-1885	-1677	-0.067	-0.599	-0.284	-3013	-2326	-1335	-1107	-1358	-1813	LEU2	3-isopropylmalate dehydrogenase activity	leucine biosynthesis	cytosol
YCL021W	-0.282	-0.510	-0.130	0.675	0.929	0.198	-0.456	-0.777	-0.476	-0.600	-0.616	-0.570
YCL024W	0.567	0.327	0.521	0.566	0.446	0.501	0.118	-0.095	-0.186	1004	1012	0.710	KCC4	protein kinase activity	axial budding; septin ring assembly; bud growth; septin checkpoint; protein amino acid phosphorylation	bud neck
YCL025C	4169	3558	3936	-0.313	-0.213	0.110	0.460	1926	2387	0.669	0.459	0.223	AGP1	amino acid transporter activity	amino acid transport	plasma membrane
YCL026C	1017	0.846	0.559	0.654	0.754	0.916	0.597	0.500	0.215	1732	1438	1353
YCL027W	0.101	-0.042	-0.102	-0.059	-0.086	0.047	-0.260	-0.424	-0.105	-0.446	-0.598	-0.676	FUS1	molecular_function unknown	conjugation with cellular fusion	plasma membrane; shmoo tip
YCL028W	-0.333	-0.369	-0.276	-0.129	-0.174	-0.023	-0.158	-0.368	-0.544	0.228	0.102	-0.321	RNQ1	molecular_function unknown	biological_process unknown	cytosol
YCL029C	-1393	-1232	-1767	-0.325	-0.108	0.121	-0.505	-0.769	-0.432	-1400	-0.152	0.287	BIK1	microtubule binding	mitotic spindle assembly (sensu Saccharomyces); mitotic anaphase B	spindle microtubule; spindle pole body
YCL030C	-0.943	-0.752	-1539	-0.135	0.473	0.828	-1045	-2419	-1555	-2732	-2474	-2764	HIS4	phosphoribosyl-ATP diphosphatase activity; phosphoribosyl-AMP cyclohydrolase activity; histidinol dehydrogenase activity	histidine biosynthesis	cell
YCL031C	-1069	-1578	-0.784	-0.333	-0.576	-0.828	-1259	-1136	-0.253	-0.961	-0.009	0.172	RRP7	molecular_function unknown	35S primary transcript processing; ribosomal small subunit assembly and maintenance	nucleus; nucleolus
YCL032W	-0.379	-0.134	-0.446	-0.715	-0.625	-0.442	-0.123	-0.390	-0.424	0.683	-0.244	0.110	STE50	protein kinase regulator activity	signal transduction during filamentous growth; signal transduction during conjugation with cellular fusion; MAPKKK cascade during osmolarity sensing; response to pheromone	cytoplasm
YCL033C	0.922	0.810	0.658	-0.473	-0.189	-0.460	0.796	0.567	-0.016	2074	1058	0.477	YCL033C	protein-methionine-R-oxide reductase activity	response to oxidative stress	cellular_component unknown
YCL034W	0.485	0.798	0.809	-0.224	-0.135	0.222	0.469	0.764	0.693	0.845	0.468	0.141	LSB5	molecular_function unknown	actin filament organization; endocytosis	cell cortex
YCL036W	-0.774	-1199	-0.332	-0.066	0.122	0.064	-0.363	-0.875	-0.113	-1002	-0.407	-0.086	GFD2	molecular_function unknown	biological_process unknown	cellular_component unknown
YCL037C	-2281	-2446	-1290	0.193	0.443	0.929	-2121	-2378	-0.933	-2244	-0.971	-1245	SRO9	RNA binding	protein biosynthesis	polysome
YCL038C	-0.087	0.098	0.134	-0.999	-0.053	0.005	-0.191	-0.315	-0.349	0.141	-0.303	-1768	ATG22	molecular_function unknown	autophagy; protein-vacuolar targeting	cellular_component unknown
YCL039W	0.326	0.967	0.638	-0.114	0.264	0.580	0.596	0.480	0.076	1164	0.927	0.092	GID7	molecular_function unknown	negative regulation of gluconeogenesis	nucleus; cytoplasm
YCL040W	1147	1596	1556	0.009	-0.256	0.859	1103	0.884	1130	2340	2090	2042	GLK1	glucokinase activity	carbohydrate metabolism	cytosol
YCL041C	0.294	0.584	0.592	-0.216	-0.386	0.351	0.564	0.662	0.443	1528	1421	0.488		molecular_function unknown	biological_process unknown	not yet annotated
YCL042W	0.653	1781	2016	0.008	0.421	0.461	0.767	0.794	0.851	1997	2198	1446	YCL042W	molecular_function unknown	biological_process unknown	cytoplasm
YCL043C	-0.176	-0.112	-0.268	-0.375	-0.620	-0.462	-1136	-0.912	-0.585	-0.500	-0.748	-0.908	PDI1	protein disulfide isomerase activity	protein folding	endoplasmic reticulum lumen
YCL045C	-0.327	-0.234	-0.380	0.210	-0.323	-0.254	-0.221	-0.185	-0.080	-0.548	-0.771	-0.336	YCL045C	molecular_function unknown	biological_process unknown	endoplasmic reticulum
YCL046W	0.727	0.824	-0.115	-0.315	1069	-0.283	0.328		-0.251	0.966	1752	1728		molecular_function unknown	biological_process unknown	not yet annotated
YCL048W	0.324	0.178	0.170	0.714	0.929	0.334	0.295	0.211	0.099	0.380	0.825	-0.074	YCL048W	molecular_function unknown	biological_process unknown	cellular_component unknown
YCL049C	0.624	0.905	0.262	0.712	1401	1247	-0.400	-0.171	-0.898	0.170	0.048	-0.359	YCL049C	molecular_function unknown	biological_process unknown	membrane fraction
YCL050C	1836	1503	1516	2047	1569	1466	0.270	-0.060	0.413	0.070	0.600	0.521	APA1	bis(5'-nucleosyl)-tetraphosphatase activity	nucleotide metabolism	nucleus; cytoplasm
YCL051W	1193	1427	1406	0.606	0.501	0.146	0.855	0.883	1587	0.082	0.346	1060	LRE1	transcription regulator activity; protein kinase inhibitor activity	cell wall organization and biogenesis; response to heat	cell wall (sensu Fungi)
YCL052C	0.846	0.991	0.853	0.664	0.460	0.443	1004	0.877	0.589	0.568	0.250	-0.066	PBN1	molecular_function unknown	protein processing	endoplasmic reticulum
YCL053C	-2417	-3081	-1647	-0.581	-0.702	-0.889	-2150	-1807	-1784	-0.970	-0.852	0.714	YCL053C			cellular_component unknown
YCL054W	-0.762	-0.797	-0.635	0.177	0.027	0.084	-0.968	-0.269	-0.778	-0.866	-0.740	-0.252	SPB1	RNA methyltransferase activity	rRNA processing	nucleolus; nucleus
YCL056C	-0.131	-0.389	-0.862	-0.079	-0.581	-1121	-0.251	0.149	-0.316	1331	-0.266	-0.245	YCL056C	molecular_function unknown	biological_process unknown	cytoplasm
YCL057W	0.154	0.492	0.229	-0.424	-0.280	-0.472	-1235	-0.771	-0.982	-0.878	-1348	-1550	PRD1	saccharolysin activity; metalloendopeptidase activity	proteolysis and peptidolysis	mitochondrial intermembrane space; cytoplasm
YCL059C	-3015	-3759	-2163	-0.092	-0.561	-1152	-2267	-1955	-1301	-2931	-1938	-0.592	KRR1	molecular_function unknown	ribosome biogenesis; rRNA processing	nucleolus
YCL064C	0.333	1611	0.919	1075	0.812	0.795	3645	4586	4947	3257	3512	1907	CHA1	threonine ammonia-lyase activity; L-serine ammonia-lyase activity	serine family amino acid catabolism; threonine catabolism	mitochondrion
YCL067C	0.784	0.843	0.567	0.418	0.684	0.011	0.040	0.302	0.386	0.258	0.082	0.239	HMLALPHA2	transcription corepressor activity	donor preference; regulation of transcription from Pol II promoter; regulation of transcription, mating-type specific	nucleus
YCL068C	0.826	0.923	0.551	0.201	-1778	0.390	0.960	0.722	0.578	1364	1738	1646	YCL068C	molecular_function unknown	biological_process unknown	cellular_component unknown
YCL069W	0.655	0.152	0.012	-0.009	0.168	0.366	0.630	0.654	0.035	1476	1875	1582	YCL069W	molecular_function unknown	biological_process unknown	cellular_component unknown
YCL074W	0.295	0.125	-0.026	0.344	0.280	0.208	0.725	-0.321	-0.332	0.949	0.604	-0.216	YCL074W	protein binding; RNA binding; peptidase activity; ribonuclease activity; RNA-directed DNA polymerase activity; DNA-directed DNA polymerase activity	Ty element transposition	retrotransposon nucleocapsid
YCL075W	0.483	0.816	0.545	1264	1704	0.442	0.649	0.582	0.017	1945	1454	1392	YCL075W	protein binding; RNA binding; peptidase activity; ribonuclease activity; RNA-directed DNA polymerase activity; DNA-directed DNA polymerase activity	Ty element transposition	retrotransposon nucleocapsid
YCL076W	0.483	0.924	0.999	-0.204	-1576	-0.046	0.312	0.155	0.048	0.838	1233	1247		molecular_function unknown	biological_process unknown	not yet annotated
YCR002C	-1547	-1475	-1517	-0.158	0.172	0.061	-1653	-0.931	-1129	-0.571	-0.814	-1200	CDC10	structural constituent of cytoskeleton; phosphatidylinositol binding	establishment of cell polarity (sensu Saccharomyces); cellular morphogenesis during conjugation with cellular fusion; conjugation with cellular fusion; spore wall assembly (sensu Saccharomyces); polar budding; cell wall organization and biogenesis; cytoki	septin ring (sensu Saccharomyces)
YCR003W	-1155	-0.870	-0.751	-0.103	0.513	0.316	-0.604	-0.152	-0.347	-0.867	-0.786	-0.215	MRPL32	structural constituent of ribosome	protein biosynthesis	mitochondrial large ribosomal subunit
YCR004C	-0.330	0.154	0.765	-1416	-0.814	0.561	0.290	-0.357	-0.367	-0.545	-1243	-0.871	YCP4	electron transporter activity	biological_process unknown	cytoplasm
YCR005C	2489	2310	2044	-0.459	-0.020	-0.124	3303	2923	2466	3186	1421	1155	CIT2	citrate (Si)-synthase activity	glutamate biosynthesis; citrate metabolism; glyoxylate cycle	peroxisome
YCR006C	1656	1392	1248	-0.271	-0.285	0.667	0.420	0.521	0.684	0.766	0.581	0.295		molecular_function unknown	biological_process unknown	not yet annotated
YCR008W	1490	1399	1467	0.136	0.024	0.076	1185	1233	1600	-0.860	-0.274	0.056	SAT4	protein kinase activity	cation homeostasis; G1/S transition of mitotic cell cycle	cellular_component unknown
YCR010C	1191	3540	3463	-3338	-2486	-3053	3916	1808	1190	2606	2888	2616	ADY2	transporter activity	DNA metabolism; meiosis; nitrogen utilization; transport	membrane
YCR011C	-0.164	0.349	0.231	0.101	0.259	0.278	0.158	-0.295	0.251	0.439	0.594	0.469	ADP1	ATP-binding cassette (ABC) transporter activity	transport	integral to membrane; endoplasmic reticulum; cytoplasm
YCR015C	-1345	-1765	-1280	0.317	0.293	-0.006	-0.409	-0.611	-1063	-0.210	-0.899	-0.925	YCR015C	molecular_function unknown	biological_process unknown	cellular_component unknown
YCR016W	-2224	-3072	-1139	-0.415	-0.444	-0.572	-1751	-1317	-1175	-1525	-1011	0.305	YCR016W	molecular_function unknown	biological_process unknown	nucleus; nucleolus
YCR017C	0.639	0.325	-0.523	-0.142	0.300	0.487	1443	1091	0.921	0.803	1437	0.881	CWH43	molecular_function unknown	cell wall organization and biogenesis; signal transduction	bud neck; bud tip; integral to plasma membrane
YCR019W	-0.418	-0.510	-0.335	0.125	-0.323	0.122	-0.339	0.025	-0.073	-1184	-1276	-0.708	MAK32	molecular_function unknown	host-pathogen interaction	cellular_component unknown
YCR020C	-0.553	-1028	-0.069	0.203	0.518	-0.138	0.124	-0.568	-0.188	-1582	-1805	-2411	PET18	molecular_function unknown	mitochondrion organization and biogenesis; thiamin metabolism	cellular_component unknown
YCR021C	5917	4603	4531	2217	2587	2314	5041	4457	5111	4331	3413	3987	HSP30	heat shock protein activity	response to stress; protein folding	plasma membrane
YCR022C	0.349	0.478	0.663	0.257	0.141	0.191	0.316	0.422	0.149	0.609	1185	1495		molecular_function unknown	biological_process unknown	not yet annotated
YCR023C	1283	1155	1219	1456	1278	1458	1140	0.492	0.692	0.623	0.430	0.258	YCR023C	molecular_function unknown	biological_process unknown	cellular_component unknown
YCR024C	-0.343	-0.213	-0.225	0.090	0.133	-0.221	-0.560	-0.544	-0.769	-0.466	-0.574	0.252	YCR024C	asparagine-tRNA ligase activity; molecular_function unknown	protein biosynthesis; biological_process unknown	mitochondrion; cellular_component unknown
YCR024C-A	-1686	-2154	-1902	0.205	-0.284	-0.725	-2015	-2444	-2030	-2957	-2022	-1794	PMP1	enzyme regulator activity	cation transport	plasma membrane; membrane
YCR025C	0.511	0.600	-0.031	0.521	0.078	0.313	0.579	0.698	-0.117	1871	1405	0.445		molecular_function unknown	biological_process unknown	not yet annotated
YCR028C	0.332	0.160	0.112	0.037	0.889	0.218	0.671	-0.045	0.668	0.713	0.144	-0.110	FEN2	pantothenate transporter activity	pantothenate transport	plasma membrane
YCR029C	0.402	0.584	0.694	-0.108	-0.305	0.334	0.531	0.482	0.686	1395	0.855	0.186
YCR030C	-0.031	-0.156	-0.419	-0.305	-0.239	-0.270	0.132	-0.429	-0.362	-0.426	-0.586	-0.553	SYP1	molecular_function unknown	biological_process unknown	shmoo tip; bud tip; bud neck
YCR031C	-2143	-3275	-3034	0.882	-0.235	-0.665	-3118	-2894	-3224	-3271	-3604	-3264	RPS14A	RNA binding; structural constituent of ribosome	protein biosynthesis; ribosomal small subunit assembly and maintenance	cytosolic small ribosomal subunit (sensu Eukarya)
YCR032W	0.438	0.189	0.405	0.384	0.033	0.511	0.008	0.023	-0.007	0.954	1242	1337	BPH1	molecular_function unknown	response to pH	cellular_component unknown
YCR033W	0.504	0.503	0.641	-0.480	-0.491	-0.313	0.878	0.354	0.304	0.812	0.780	0.562	SNT1	NAD-dependent histone deacetylase activity; NAD-independent histone deacetylase activity	negative regulation of meiosis; histone deacetylation	histone deacetylase complex
YCR034W	-1599	-1712	-1666	0.274	-0.062	-0.294	-1977	-1473	-2359	-2574	-2357	-2497	FEN1	fatty acid elongase activity	vesicle-mediated transport; sphingolipid biosynthesis; fatty acid elongation	endoplasmic reticulum membrane; endoplasmic reticulum
YCR036W	-0.925	-1043	-1307	-0.003	0.021	-0.132	-0.682	-1029	-1483	-1541	-1116	-1992	RBK1	ATP binding; ribokinase activity	D-ribose metabolism	nucleus; cytoplasm
YCR037C	-0.733	-1388	-0.801	-0.607	-0.567	-0.653	-0.504	0.008	-0.019	-0.453	-0.454	-0.522	PHO87	inorganic phosphate transporter activity	phosphate transport	membrane
YCR038C	0.816	0.755	0.754	0.062	0.044	0.401	0.563	0.272	0.381	0.978	1003	0.771	BUD5	guanyl-nucleotide exchange factor activity; Ras guanyl-nucleotide exchange factor activity; signal transducer activity	polar budding; axial budding; pseudohyphal growth; bud site selection; small GTPase mediated signal transduction	incipient bud site; bud neck
YCR039C	0.864	0.579	0.701	0.619	0.947	0.020	0.369	0.501	0.500	0.242	0.250	-0.008	MATALPHA2	transcription corepressor activity	donor preference; regulation of transcription from Pol II promoter; regulation of transcription, mating-type specific	nucleus
YCR041W	1000	1021	0.697	0.735	0.132	-0.085	0.490	0.359	0.340	2137	1316	0.621		molecular_function unknown	biological_process unknown	not yet annotated
YCR042C	0.357	0.611	0.454	0.449	0.146	0.601	0.195	-0.100	0.372	0.207	0.354	0.263	TAF2	general RNA polymerase II transcription factor activity	G1-specific transcription in mitotic cell cycle; transcription initiation from Pol II promoter	transcription factor TFIID complex
YCR043C	-0.548	-0.853	-0.917	0.214	0.097	-0.036	-0.270	-0.437	-0.523	-0.411	0.023	0.186	YCR043C	molecular_function unknown	biological_process unknown	Golgi apparatus
YCR044C	-1227	-1386	-1244	-0.057	0.373	0.594	-0.966	-1432	-1341	-0.449	-0.794	-0.751	PER1	molecular_function unknown	manganese ion homeostasis; response to unfolded protein	vacuolar membrane (sensu Fungi)
YCR045C	0.822	0.703	0.494	0.103	-0.212	0.515	0.569	0.502	0.607	1820	1311	0.580	YCR045C	serine-type peptidase activity	biological_process unknown	cellular_component unknown
YCR047C	-1114	-1341	-0.385	-0.443	-0.084	0.180	-1585	-0.918	-0.416	-1008	-1237	0.036	BUD23	S-adenosylmethionine-dependent methyltransferase activity	bud site selection	nucleus; cytoplasm
YCR049C	0.047	0.164	0.510	0.140	0.064	0.609	0.133	0.300	0.225	0.566	0.891	0.916		molecular_function unknown	biological_process unknown	not yet annotated
YCR050C	0.193	0.029	0.635	-0.029	-0.161	0.288	0.762	1118	1082	1997	1530	0.945		molecular_function unknown	not yet annotated	not yet annotated
YCR051W	0.601	0.254	0.153	0.494	0.243	0.976	0.198	0.398	0.084	1685	0.862	0.571	YCR051W	molecular_function unknown	biological_process unknown	nucleus; cytoplasm
YCR052W	-0.937	-0.434	-0.466	0.150	-0.007	0.096	-0.927	-0.700	-0.539	-1014	-1203	-1525	RSC6	molecular_function unknown	chromatin remodeling	nucleosome remodeling complex
YCR053W	-1986	-1917	-1771	-0.208	-0.096	-0.700	-1513	-1822	-1168	-2696	-2142	-1523	THR4	threonine synthase activity	threonine metabolism	nucleus; cytoplasm
YCR054C	-1345	-1807	-0.874	0.112	0.242	-0.297	-1354	-1433	-0.864	-0.569	-0.110	0.772	CTR86	molecular_function unknown	biological_process unknown	cytoplasm
YCR057C	-0.297	-0.131	-0.145	0.742	0.508	0.034	-0.645	-0.557	-0.146	-1722	-0.530	0.014	PWP2	snoRNA binding	establishment of cell polarity (sensu Saccharomyces); cytokinesis; processing of 20S pre-rRNA	cytoplasm; small nucleolar ribonucleoprotein complex
YCR059C	-1629	-1731	-1749	0.150	-0.254	0.008	-1903	-1361	-1447	-1194	-1815	-2034	YIH1	molecular_function unknown	regulation of amino acid metabolism	nucleus; cytoplasm
YCR060W	-0.483	-0.999	-1223	0.537	0.991	0.827	-0.819	-0.853	-1236	-0.073	-0.892	-1410	TAH1	molecular_function unknown	biological_process unknown	nucleus; cytoplasm
YCR061W	1230	1340	1542	-0.481	-0.096	0.464	-0.212	-0.163	-0.018	0.548	0.466	-0.097	YCR061W	molecular_function unknown	biological_process unknown	cytoplasm
YCR063W	-0.134	-0.173	-0.199	-0.027	-0.129	-0.326	0.097	-0.057	-0.079	-0.603	0.342	-0.191	BUD31	molecular_function unknown	bud site selection	nucleus
YCR065W	-1885	-0.891	-0.774	-0.521	-0.397	-0.337	-0.278	0.035	0.074	-2448	-0.246	0.150	HCM1	specific RNA polymerase II transcription factor activity	transcription initiation from Pol II promoter; spindle assembly	nucleus
YCR067C	-0.798	-0.977	-0.863	-0.336	-0.030	-0.527	-1218	-0.835	-1829	-1124	-0.521	-0.918	SED4	molecular_function unknown	ER to Golgi transport	endoplasmic reticulum
YCR068W	0.480	0.330	0.016	-0.326	0.065	0.207	1128	0.728	0.626	0.786	0.972	0.131	ATG15	lipase activity	membrane degradation; vacuolar protein processing/maturation; autophagy	integral to membrane; vacuolar lumen
YCR069W	-0.272	-0.143	-0.329	-0.660	-0.811	-0.550	0.041	0.302	0.260	0.043	-0.320	-0.773	CPR4	peptidyl-prolyl cis-trans isomerase activity	biological_process unknown	membrane
YCR072C	-4234	-4016	-3619	0.022	-0.291	-0.816	-2942	-2850	-2060	-4080	-2188	-2435	YCR072C	molecular_function unknown	biological_process unknown	cellular_component unknown
YCR073C	-0.291	-0.586	-1236	0.194	0.722	0.012	0.611	0.194	-0.646	0.644	-0.196	-1358	SSK22	MAP kinase kinase kinase activity	osmosensory signaling pathway; protein amino acid phosphorylation; activation of MAPKK during osmolarity sensing	cellular_component unknown
YCR073W-A	0.259	0.441	0.485	-0.167	0.107	0.475	0.836	0.930	1473	1543	1007	0.669	SOL2	6-phosphogluconolactonase activity	tRNA processing	cytoplasm
YCR074C	0.098	0.324	0.311	0.440	0.340	0.721	0.946	0.662	0.419	1581	1693	0.596
YCR077C	-0.236	-0.193	-0.227	-0.742	-0.595	-0.138	0.139	0.089	0.089	-0.731	-0.004	-0.478	PAT1	molecular_function unknown	regulation of translational initiation; chromosome segregation	cytosolic small ribosomal subunit (sensu Eukarya); cytoplasmic mRNA processing body
YCR079W	0.045	0.285	0.236	-0.378	-0.156	0.690	0.331	0.600	0.327	0.359	0.360	-0.372	YCR079W	phosphoprotein phosphatase activity	biological_process unknown	mitochondrion
YCR082W	-0.867	-0.983	-0.669	-0.324	-0.756	-0.314	-0.480	-0.498	-0.007	-1489	-0.788	-1191	YCR082W	molecular_function unknown	biological_process unknown	nucleus; cytoplasm
YCR083W	-0.917	-1262	-1427	-0.239	-0.727	-0.448	-0.371	-0.168	-0.528	-0.432	-0.621	-0.714	TRX3	thiol-disulfide exchange intermediate activity	response to oxidative stress	mitochondrion
YCR084C	-0.785	-0.919	-1008	-0.608	-0.315	-0.458	-0.839	-0.724	-0.378	-1444	-1580	-1454	TUP1	general transcriptional repressor activity	negative regulation of transcription	nucleus
YCR087W	-1739	-2613	-2376	0.181	0.305	-0.285	-2205	-2705	-2712	-2037	-2440	-2153		molecular_function unknown	biological_process unknown	not yet annotated
YCR090C	-0.017	-0.603	-0.497	0.000	-0.101	-0.724	0.020	-0.132	-0.356	-1569	-1379	-1829	YCR090C	molecular_function unknown	biological_process unknown	nucleus; cytoplasm
YCR091W	2120	2410	2129	-0.094	0.180	0.465	1701	1844	1915	1161	1006	1150	KIN82	protein kinase activity	protein amino acid phosphorylation; response to pheromone	cellular_component unknown
YCR092C	-0.758	-0.936	-1119	-0.028	-0.196	-0.071	-1188	-1126	-0.821	-0.762	-0.870	-1478	MSH3	damaged DNA binding	DNA recombination; mismatch repair; mitotic recombination; removal of nonhomologous ends	nuclear chromosome
YCR093W	-0.388	-0.032	-0.188	-0.297	-0.336	0.388	-0.250	-0.372	-0.354	0.226	0.533	0.054	CDC39	3'-5' exoribonuclease activity	response to pheromone during conjugation with cellular fusion; regulation of cell cycle; regulation of transcription from Pol II promoter; negative regulation of transcription from Pol II promoter; mRNA catabolism, deadenylation-dependent; poly(A) tail sh	CCR4-NOT core complex; nucleus; cytoplasm
YCR094W	-0.903	-0.762	-0.532	-0.829	-0.824	-0.578	-0.484	-0.420	-0.687	-1475	-1418	-1468	CDC50	transcription regulator activity	G1 phase of mitotic cell cycle; regulation of transcription; establishment and/or maintenance of cell polarity (sensu Saccharomyces)	integral to membrane of membrane fraction; late endosome
YCR095C	0.741	0.686	0.716	0.893	0.597	0.869	0.250	0.640	1280	-0.044	-1516	-0.483	YCR095C	molecular_function unknown	biological_process unknown	cytoplasm
YCR096C	0.770	0.798	0.375	0.472	0.464	0.664	0.516	0.393	0.573	0.814	0.774	1148	HMRA2	molecular_function unknown	biological_process unknown	cellular_component unknown
YCR097W	1471	1707	1200	0.098	0.382	0.739	0.506	0.519	0.853	0.418	0.273	0.019	HMRA1	transcription corepressor activity	regulation of transcription, mating-type specific	nucleus
YCR097W-A	0.984	0.029	0.358	0.807	-0.736	1074	-0.769	0.007	0.062	1110	1037	0.731		molecular_function unknown	biological_process unknown	cellular_component unknown
YCR098C	0.613	0.557	-0.497	0.438	0.645	0.079	1309	2112	1675	1067	0.776	0.039	GIT1	phospholipid transporter activity	phospholipid transport	plasma membrane
YCR099C	0.931	0.628	0.181	0.222	0.526	0.389	0.989	0.746	0.578	0.926	1200	1087	YCR099C	molecular_function unknown	biological_process unknown	cellular_component unknown
YCR100C	0.568	0.586	0.126	0.351	0.121	0.008	0.820	0.669	0.523	0.026	0.480	0.271	YCR100C	molecular_function unknown	biological_process unknown	cellular_component unknown
YCR101C	0.932	0.729	0.338	0.228	0.461	0.448	1100	0.904	0.772	0.281	0.561	0.329	YCR101C	molecular_function unknown	biological_process unknown	membrane fraction
YCR102C	0.647	0.466	-0.529	0.429	0.419	0.828	1882	1995	1611	0.892	0.641	-0.571	YCR102C	molecular_function unknown	biological_process unknown	cellular_component unknown
YCR103C	-0.372	-0.174	-0.515	0.175	0.118	0.276	1280	1234	1135	-1361	1043	1318	YCR103C	molecular_function unknown	biological_process unknown	cellular_component unknown
YCR104W	0.958	1502	1047	0.613	0.444	0.336	1523	2080	1742	1430	0.893	0.743	PAU3	molecular_function unknown	biological_process unknown	cellular_component unknown
YCR107W	0.893	0.620	-0.290	0.215	0.377	0.881	0.687	0.675	0.338	0.680	-0.087	0.531	AAD3	aryl-alcohol dehydrogenase activity	aldehyde metabolism	cellular_component unknown
YDL002C	0.739	0.151	0.367	0.533	0.104	0.368	0.108	0.546	0.298	-0.166	0.391	1373	NHP10	molecular_function unknown	chromatin remodeling	chromatin remodeling complex; nucleus
YDL004W	1483	2101	1764	-0.073	-0.291	0.507	1518	1714	0.762	-0.034	-0.029	-0.166	ATP16	hydrogen-transporting ATP synthase activity, rotational mechanism	ATP synthesis coupled proton transport	proton-transporting ATP synthase, central stalk (sensu Eukarya)
YDL005C	0.876	1060	1115	-0.161	0.172	-0.459	0.243	0.867	1212	0.719	0.262	0.471	MED2	RNA polymerase II transcription mediator activity	transcription from Pol II promoter	mediator complex
YDL007W	-0.083	0.203	0.067	-0.342	-0.086	-0.166	-0.549	-0.272	0.165	-0.657	-0.860	-0.404	RPT2	endopeptidase activity; ATPase activity	ubiquitin-dependent protein catabolism	proteasome regulatory particle (sensu Eukarya)
YDL008W	0.304	0.128	0.077	-0.408	-0.451	-0.568	-0.440	-0.339	-0.627	-0.529	-0.971	-0.037	APC11	ubiquitin-protein ligase activity; protein binding	cyclin catabolism; mitotic chromosome segregation; mitotic metaphase/anaphase transition; ubiquitin-dependent protein catabolism; mitotic spindle elongation	anaphase-promoting complex
YDL014W	-2851	-2668	-2030	0.216	-0.306	-0.113	-2157	-2034	-1383	-3043	-1791	-1548	NOP1	methyltransferase activity	35S primary transcript processing; ribosomal large subunit assembly and maintenance; rRNA modification; processing of 20S pre-rRNA; RNA methylation	small nuclear ribonucleoprotein complex; nucleolus; small nucleolar ribonucleoprotein complex
YDL015C	-0.044	-0.712	-0.183	-0.690	-0.091	-0.600	0.252	-0.091	0.239	-0.397	-0.593	-1281	TSC13	oxidoreductase activity	very-long-chain fatty acid metabolism	endoplasmic reticulum membrane
YDL018C	0.179	0.337	-0.177	0.000	0.554	0.234	-0.119	0.291	0.244	-0.061	0.242	-0.259	ERP3	molecular_function unknown	secretory pathway	integral to membrane
YDL019C	0.630	0.514	0.554	0.085	0.517	0.351	0.608	0.127	0.626	0.450	-0.083	-0.303	OSH2	oxysterol binding	steroid biosynthesis	bud neck; plasma membrane
YDL020C	1974	2285	2597	1026	1026	1240	1479	0.517	1045	0.384	0.288	0.408	RPN4	endopeptidase activity	ubiquitin-dependent protein catabolism	proteasome regulatory particle (sensu Eukarya)
YDL024C	0.616	0.858	0.767	-0.123	0.586	-0.293	1216	1014	1596	1628	1625	1065	DIA3	acid phosphatase activity	invasive growth (sensu Saccharomyces); pseudohyphal growth	cell wall (sensu Fungi)
YDL025C	0.871	1574	1496	0.094	0.337	0.332	0.797	1225	1362	-1093	-1026	0.215	YDL025C	protein kinase activity	biological_process unknown	cellular_component unknown
YDL027C	0.610	1036	1026	-0.136	-0.123	0.110	1177	1140	1130	1390	0.394	1168	YDL027C	molecular_function unknown	biological_process unknown	mitochondrion
YDL028C	0.445	0.388	0.463	0.388	0.544	-0.221	1108	0.927	0.891	0.393	0.232	0.826	MPS1	protein threonine/tyrosine kinase activity	mitotic spindle checkpoint; spindle pole body duplication (sensu Saccharomyces)	condensed nuclear chromosome kinetochore; spindle pole body
YDL029W	-0.803	-1169	-1050	-0.869	-0.715	-0.788	0.090	-0.554	-0.701	-0.204	-1562	-1336	ARP2	structural constituent of cytoskeleton; actin binding	actin filament organization	Arp2/3 protein complex; mitochondrion
YDL030W	-0.177	0.179	0.474	0.345	0.690	0.278	0.517	0.249	0.412	0.113	-0.257	0.307	PRP9	RNA binding	nuclear mRNA splicing, via spliceosome	snRNP U2
YDL031W	-1252	-1295	-0.604	0.110	0.187	0.346	-1207	-0.836	-0.480	-1333	-0.062	0.556	DBP10	ATP dependent RNA helicase activity	ribosomal large subunit assembly and maintenance; 35S primary transcript processing	nucleolus
YDL034W	0.870	0.483	0.265	0.016		-1554	0.292	0.844	-0.352	1419	2094	1772		molecular_function unknown	biological_process unknown	not yet annotated
YDL036C	0.018	-0.784	-0.432	0.277	-0.053	-0.408	-1051	-0.586	-0.424	-0.291	-0.767	0.624	YDL036C	molecular_function unknown	biological_process unknown	nucleus; cytoplasm
YDL039C	-0.109	-1082	-0.669	-0.483	-0.507	-1349	-1664	-1696	-1915	-0.291	-1012	-1311	PRM7	molecular_function unknown	conjugation with cellular fusion	integral to membrane
YDL040C	-1059	-1300	-0.993	-0.079	0.217	0.021	-0.936	-0.892	-1197	-1025	-1044	-0.685	NAT1	peptide alpha-N-acetyltransferase activity	protein amino acid acetylation	cytoplasm; intracellular
YDL042C	-0.523	-0.386	0.108	-0.311	-0.071	-0.288	0.126	-0.579	-0.008	0.073	-0.224	0.179	SIR2	histone deacetylase activity; histone binding	double-strand break repair via nonhomologous end-joining; chromatin silencing at telomere; chromatin silencing at ribosomal DNA; loss of chromatin silencing during replicative cell aging; chromatin assembly/disassembly; chromatin silencing at HML and HMR	nucleolus; nuclear telomere cap complex; nuclear telomeric heterochromatin
YDL043C	-0.821	-1257	-0.367	-0.480	-0.706	-1054	-0.643	-0.888	-0.346	-0.293	-0.821	0.650	PRP11	RNA binding	spliceosome assembly	snRNP U2
YDL044C	-0.393	-0.371	-0.578	-0.007	0.173	-0.142	-0.004	-0.365	-0.098	-1363	-1234	0.320	MTF2	RNA binding	mRNA processing; protein biosynthesis	mitochondrion
YDL047W	1066	1025	1226	0.466	0.406	0.517	0.871	0.565	1162	0.178	0.278	0.399	SIT4	protein serine/threonine phosphatase activity	G1/S transition of mitotic cell cycle; actin cytoskeleton organization and biogenesis; cell wall organization and biogenesis; protein amino acid phosphorylation; protein kinase cascade	nucleus; cytoplasm
YDL048C	1976	1556	1488	0.257	0.404	0.906	1080	1368	0.590	0.809	0.767	0.428	STP4	molecular_function unknown	biological_process unknown	nucleus; mitochondrion; cytoplasm
YDL050C	-1822	-2332	-1488	0.126	-0.240	-0.426	-1606	-1674	-0.717	-2341	-2105	-1456		molecular_function unknown	biological_process unknown	cellular_component unknown
YDL051W	-2610	-2884	-1974	0.054	-0.212	-0.480	-2037	-1450	-1348	-3166	-2762	-1885	LHP1	RNA binding	tRNA processing	nucleus; nucleolus; nucleoplasm
YDL052C	-1548	-1160	-1194	0.082	0.062	0.214	-0.568	-0.823	-0.806	-2399	-1295	-2134	SLC1	1-acylglycerol-3-phosphate O-acyltransferase activity	sphingolipid biosynthesis	lipid particle
YDL054C	-0.094	-0.151	-0.280	-0.600	-0.474	-0.132	-0.275	-0.720	-0.403	0.034	-0.356	-0.619	MCH1	transporter activity; monocarboxylic acid transporter activity	transport	membrane
YDL055C	-0.245	-0.818	-0.997	-0.191	-0.794	-1505	-2119	-1779	-2911	-4984	-3633	-3870	PSA1	mannose-1-phosphate guanylyltransferase activity	GDP-mannose biosynthesis; protein amino acid glycosylation; cell wall mannoprotein biosynthesis	cytoplasm
YDL056W	-0.121	-0.117	-0.843	-0.412	-0.098	0.003	-0.532	-0.783	-0.560	0.052	-0.600	0.289	MBP1	transcription factor activity; DNA binding	regulation of cell cycle; DNA replication	nucleus
YDL057W	0.572	0.609	0.307	-0.091	0.421	-0.020	0.273	0.438	0.331	0.153	-0.429	-0.530	YDL057W	molecular_function unknown	biological_process unknown	cellular_component unknown
YDL058W	0.060	0.191	0.113	0.347	0.668	0.131	-0.512	0.134	-0.051	0.736	0.379	0.335	USO1	molecular_function unknown	ER to Golgi transport; protein complex assembly	soluble fraction
YDL060W	-3139	-3128	-2512	0.237	0.138	-0.519	-2368	-1533	-1314	-2934	-1915	-0.691	TSR1	molecular_function unknown	ribosome biogenesis and assembly; rRNA processing	nucleolus
YDL061C	-1840	-2712	-2032	0.893	0.538	-0.476	-2528	-2545	-1696	-1986	-2282	-1920	RPS29B	structural constituent of ribosome	protein biosynthesis	cytosolic small ribosomal subunit (sensu Eukarya)
YDL063C	-2704	-2901	-2112	-0.014	-0.381	-0.505	-2338	-1916	-1321	-3200	-1118	-0.355	YDL063C	molecular_function unknown	biological_process unknown	nucleus; cytoplasm
YDL064W	0.012	-0.040	0.195	-0.096	-0.282	-0.272	-0.608	-0.604	-0.472	-1128	-1178	-0.892	UBC9	ubiquitin-like conjugating enzyme activity	mitotic spindle elongation; protein modification; G2/M transition of mitotic cell cycle	nucleus
YDL065C	0.770	1008	1151	-0.417	0.333	-0.272	0.162	0.291	0.358	0.485	0.060	0.555	PEX19	molecular_function unknown	peroxisome organization and biogenesis; protein-peroxisome targeting	cytosol
YDL067C	0.984	1747	1286	0.071	0.462	0.111	0.499	0.691	0.449	0.072	-0.269	0.061	COX9	cytochrome-c oxidase activity	aerobic respiration	respiratory chain complex IV (sensu Eukarya)
YDL073W	-1135	-0.911	-0.887	0.126	0.023	-0.813	-0.744	-0.404	-0.256	-0.567	-0.352	-0.353	YDL073W	molecular_function unknown	biological_process unknown	cellular_component unknown
YDL075W	-3128	-4248	-4160	0.544	-0.182	-0.855	-3032	-2696	-3342	-4017	-3913	-3384	RPL31A	structural constituent of ribosome	protein biosynthesis	cytosolic large ribosomal subunit (sensu Eukarya)
YDL076C	0.148	0.322	0.631	0.090	-0.045	-0.128	0.637	0.576	1097	0.652	-0.708	-0.186	RXT3	histone deacetylase activity	chromatin silencing	nucleus
YDL077C	1343	1444	1357	-0.323	-0.367	-0.574	0.834	0.960	0.916	-0.338	-0.056	-0.461	VAM6	Rab guanyl-nucleotide exchange factor activity	homotypic vacuole fusion, non-autophagic; vacuole organization and biogenesis	vacuole (sensu Fungi); vacuolar membrane
YDL078C	1212	1746	1866	0.317	0.688	0.513	1306	1656	1593	1568	1902	1589	MDH3	malic enzyme activity	NADH regeneration; fatty acid beta-oxidation; malate metabolism; glyoxylate cycle	peroxisomal matrix
YDL079C	2316	2888	3094	0.174	0.777	0.214	1313	1527	1366	1217	0.885	0.538	MRK1	glycogen synthase kinase 3 activity	proteolysis and peptidolysis; protein amino acid phosphorylation; response to stress	cellular_component unknown
YDL080C	0.338	0.485	0.497	0.191	-0.169	-0.011	0.226	0.140	0.217	1128	0.650	0.902	THI3	transcriptional activator activity; carboxy-lyase activity	thiamin biosynthesis	nucleus
YDL081C	-1711	-2887	-2246	0.765	0.176	-0.804	-1562	-2143	-1519	-2233	-1591	-2242	RPP1A	structural constituent of ribosome	translational elongation; protein biosynthesis	cytosolic large ribosomal subunit (sensu Eukarya)
YDL082W	-3264	-4381	-4204	0.834	0.208	-0.782	-3358	-3780	-3725	-3488	-4092	-3809	RPL13A	structural constituent of ribosome	protein biosynthesis	cytosolic large ribosomal subunit (sensu Eukarya)
YDL083C	-2696	-3482	-3468	0.367	-0.270	-0.667	-2878	-2818	-3349	-3442	-3545	-3318	RPS16B	structural constituent of ribosome	protein biosynthesis	cytosolic small ribosomal subunit (sensu Eukarya)
YDL084W	-1199	-1801	-1742	-0.200	-0.487	-0.784	-1017	-1585	-0.781	-2471	-2131	-2167	SUB2	pre-mRNA splicing factor activity; ATP dependent RNA helicase activity; protein binding	U2-type nuclear mRNA branch site recognition; mRNA-nucleus export	spliceosome complex; nucleus; transcription export complex
YDL089W	-0.066	0.510	0.405	-0.133	-0.222	-0.040	0.022	0.016	0.157	0.080	0.486	0.657	YDL089W	molecular_function unknown	biological_process unknown	cellular_component unknown
YDL090C	0.137	-0.009	0.121	-0.114	-0.146	-0.016	0.739	0.437	0.392	0.741	0.023	0.271	RAM1	protein farnesyltransferase activity	protein amino acid farnesylation	protein farnesyltransferase complex
YDL091C	1022	1542	1294	-0.088	0.078	0.436	0.976	1001	0.855	0.938	1308	1249	YDL091C	molecular_function unknown	biological_process unknown	cytoplasm
YDL092W	0.014	-0.216	0.090	-0.160	-0.469	-0.709	-0.483	-0.462	-0.256	-0.411	-0.951	-0.691	SRP14	signal sequence binding	protein-ER targeting	signal recognition particle
YDL095W	0.179	-0.185	-0.241	-0.219	0.008	0.027	-0.226	-0.340	-0.104	-0.200	-0.244	-0.574	PMT1	dolichyl-phosphate-mannose-protein mannosyltransferase activity	O-linked glycosylation	endoplasmic reticulum membrane
YDL096C	0.639	0.307	0.766	0.092	0.250	0.465	0.382	0.318	0.345	1062	0.332	0.714		molecular_function unknown	biological_process unknown	not yet annotated
YDL097C	-0.342	-0.268	0.297	-0.583	-0.444	0.008	-0.474	-0.198	0.422	-1919	-1668	-1307	RPN6	endopeptidase activity; structural molecule activity	ubiquitin-dependent protein catabolism	proteasome regulatory particle (sensu Eukarya)
YDL098C	-0.129	-0.349	-0.372	-0.233	-0.372	-0.294	-0.517	-0.343	-0.344	0.234	-0.269	-0.324	SNU23	pre-mRNA splicing factor activity	nuclear mRNA splicing, via spliceosome	small nuclear ribonucleoprotein complex
YDL099W	-1336	-1219	-1019	-0.431	-0.050	-0.308	-1114	-0.818	-0.353	-1045	-1124	-0.284	YDL099W	molecular_function unknown	biological_process unknown	cytoplasm
YDL100C	-1652	-2148	-1726	-0.506	-0.519	-0.545	-1318	-1231	-0.924	-1796	-1708	-1447	ARR4	ATPase activity	response to heat; response to metal ion	endoplasmic reticulum
YDL101C	-1412	-1572	-1629	-0.037	-0.213	-0.068	-0.686	-0.583	-0.747	-1563	-1274	-0.585	DUN1	protein kinase activity	cell cycle checkpoint; DNA damage response, signal transduction resulting in cell cycle arrest; protein amino acid phosphorylation	nucleus
YDL102W	-0.266	-0.652	-0.798	0.141	-0.063	-0.508	-0.573	-0.572	-0.550	-0.044	-0.770	-0.062	CDC2	delta DNA polymerase activity	postreplication repair; mismatch repair; nucleotide-excision repair; base-excision repair; mutagenesis; lagging strand elongation; leading strand elongation	delta DNA polymerase complex
YDL103C	-1350	-1331	-1668	-0.714	-0.302	-0.454	-1454	-1281	-1840	-1616	-1828	-2363	QRI1	UDP-N-acetylglucosamine diphosphorylase activity	UDP-N-acetylglucosamine biosynthesis	nucleus; cytoplasm
YDL104C	0.571	0.531	0.320	0.148	0.326	-0.137	0.611	0.131	0.130	0.337	0.175	0.344	QRI7	molecular_function unknown	biological_process unknown	mitochondrion
YDL105W	0.752	1096	1090	-0.697	-0.182	-0.328	0.734	0.648	0.892	-0.540	0.198	0.153	QRI2	molecular_function unknown	biological_process unknown	nucleus
YDL106C	1084	1507	1410	-0.115	0.235	0.348	0.830	1145	1279	0.621	0.694	0.698	PHO2	transcription factor activity	cellular response to phosphate starvation; purine base biosynthesis; histidine biosynthesis; transcription	nucleus
YDL108W	-0.592	-0.826	-0.594	-0.662	-1054	-0.888	-0.482	-0.563	-0.123	-1378	-0.958	-1105	KIN28	cyclin-dependent protein kinase activity; general RNA polymerase II transcription factor activity	negative regulation of transcription from Pol II promoter, mitotic; transcription initiation from Pol II promoter; protein amino acid phosphorylation	transcription factor TFIIH complex
YDL109C	0.266	0.266	0.114	-0.404	-0.036	0.135	0.306	-0.049	0.085	0.873	1154	0.698	YDL109C	lipase activity	lipid metabolism	cellular_component unknown
YDL111C	-0.607	-1047	-0.784	-0.361	0.320	-0.601	-0.928	-0.926	-0.230	-2354	-1106	-0.372	RRP42	3'-5' exoribonuclease activity	mRNA catabolism; 35S primary transcript processing	cytoplasmic exosome (RNase complex); nuclear exosome (RNase complex)
YDL112W	0.280	0.722	0.452	0.343	0.472	0.443	0.507	0.061	-0.024	1393	1153	1320	TRM3	tRNA (guanosine) methyltransferase activity	tRNA methylation	cytoplasm
YDL113C	0.760	0.872	0.820	0.023	0.319	0.215	0.891	0.739	1045	0.391	0.528	0.183	ATG20	lipid binding	protein-vacuolar targeting; autophagy	membrane
YDL115C	0.878	1000	1145	-0.315	-0.430	-0.075	0.338	0.393	0.618	0.045	-0.330	0.442	IWR1	molecular_function unknown	meiosis	nucleus; cytoplasm
YDL117W	0.110	-0.823	0.811	-0.313	-0.383	-0.725	-0.277	-0.371	-1187	-1504	-2192	-1984	CYK3	molecular_function unknown	cytokinesis	cytoplasm; bud neck
YDL121C	-1700	-2241	-1585	-1023	-0.935	-1320	-1390	-1145	-0.524	-0.964	-1758	0.671	YDL121C	molecular_function unknown	biological_process unknown	endoplasmic reticulum
YDL123W	-0.366	0.123	0.149	-0.315	-0.248	-0.142	0.284	0.345	0.348	1150	0.892	0.786	SNA4	molecular_function unknown	biological_process unknown	vacuolar membrane (sensu Fungi)
YDL124W	0.878	1243	0.630	0.823	0.863	0.744	0.561	0.019	0.122	1211	0.447	-0.450	YDL124W	molecular_function unknown	biological_process unknown	nucleus; cytoplasm
YDL125C	0.318	0.607	0.797	0.436	0.420	-0.282	0.456	0.655	0.483	1287	-0.181	-0.092	HNT1	nucleotide binding; hydrolase activity	nucleotide metabolism	cytoplasm; nucleus
YDL129W	0.674	0.268	0.679	0.373	0.424	0.293	0.922	1113	0.733	0.175	0.491	0.588	YDL129W	molecular_function unknown	biological_process unknown	cytoplasm; nucleus
YDL130W	-2134	-3178	-3569	0.746	0.444	-0.352	-2610	-3043	-2882	-2323	-3400	-2929	RPP1B	structural constituent of ribosome	translational elongation; protein biosynthesis	cytosolic large ribosomal subunit (sensu Eukarya)
YDL131W	-1836	-1798	-1306	0.324	-0.187	-0.272	-1431	-1493	-1804	-2118	-3030	-2683	LYS21	homocitrate synthase activity	lysine biosynthesis, aminoadipic pathway	nucleus
YDL132W	-0.689	-0.225	-0.276	-0.396	-0.079	-0.036	-0.103	-0.231	-0.314	-0.213	-0.186	-0.380	CDC53	structural molecule activity; ubiquitin-protein ligase activity	G2/M transition of mitotic cell cycle; G1/S transition of mitotic cell cycle; ubiquitin-dependent protein catabolism	SCF ubiquitin ligase complex; nuclear ubiquitin ligase complex
YDL135C	-0.586	-0.285	-0.906	-1033	-0.988	-1187	0.124	0.099	-0.502	-0.700	-1363	-1313	RDI1	Rho GDP-dissociation inhibitor activity; signal transducer activity	actin filament organization; small GTPase mediated signal transduction	cytosol
YDL136W	-2773	-3409	-3155	0.490	-0.195	0.056	-2761	-2684	-2992	-3275	-2320	-3953	RPL35B	structural constituent of ribosome	protein biosynthesis	cytosolic large ribosomal subunit (sensu Eukarya)
YDL137W	-0.393	-0.582	-0.441	-0.381	-0.222	-0.252	-0.172	-0.191	0.036	-1463	-1562	-1712	ARF2	ARF small monomeric GTPase activity	intra-Golgi transport; ER to Golgi transport	cytosol; Golgi vesicle
YDL141W	0.148	0.565	-0.030	-0.099	-0.463	-0.146	0.122	0.268	-0.093	1356	0.780	1231	BPL1	biotin-[acetyl-CoA-carboxylase] ligase activity; biotin-[propionyl-CoA-carboxylase (ATP-hydrolyzing)] ligase activity; biotin-[methylmalonyl-CoA-carboxytransferase] ligase activity; biotin-[methylcrotonoyl-CoA-carboxylase] ligase activity	protein modification	intracellular; cytoplasm
YDL142C	-0.248	-0.189	-0.210	-0.477	-0.347	-0.366	0.021	-0.192	-0.122	-0.357	-0.824	-0.574	CRD1	cardiolipin synthase activity	lipid biosynthesis; mitochondrial membrane organization and biogenesis	mitochondrial membrane
YDL143W	-2221	-2341	-1989	-0.718	-0.177	-0.865	-1972	-2025	-1608	-2731	-1933	-1821	CCT4	chaperone activity	cytoskeleton organization and biogenesis; protein folding	chaperonin-containing T-complex; cytoskeleton; cytoplasm
YDL144C	-0.826	-0.827	-0.902	-0.586	-0.402	-0.410	-0.598	-0.501	-0.552	-0.268	-0.194	-0.401	YDL144C	molecular_function unknown	biological_process unknown	nucleus; cytoplasm
YDL145C	-0.901	-1129	-1306	-0.099	-0.102	-0.331	-0.775	-0.609	-0.806	-1540	-1394	-1273	COP1	molecular_function unknown	ER to Golgi transport; retrograde transport, Golgi to ER	COPI vesicle coat
YDL148C	-0.730	-0.865	-0.566	-0.167	0.053	-0.238	-0.763	-0.568	-0.161	-0.765	-0.733	-0.799	NOP14	snoRNA binding	processing of 20S pre-rRNA	nucleus; nucleolus; small nucleolar ribonucleoprotein complex
YDL149W	0.575	0.698	0.569	0.156	0.216	0.180	0.668	0.884	0.646	1254	0.945	0.731	ATG9	molecular_function unknown	autophagy; protein-vacuolar targeting; autophagic vacuole formation	integral to membrane; membrane fraction; cytoplasm
YDL150W	-2938	-3269	-1954	0.071	-0.205	-0.945	-2275	-1780	-1335	-2679	-1624	-0.578	RPC53	DNA-directed RNA polymerase activity	transcription from Pol III promoter	DNA-directed RNA polymerase III complex
YDL151C	-1650	-1788	-1064	0.175	-0.266	-0.054	-1685	-1403	-1275	-1451	-0.635	-0.075	FYV3	molecular_function unknown	biological_process unknown	cellular_component unknown
YDL153C	-2113	-2371	-1194	0.050	0.065	-0.524	-1609	-1385	-0.168	-1217	-0.809	-0.459	SAS10	snoRNA binding	establishment and/or maintenance of chromatin architecture; processing of 20S pre-rRNA	nucleus; small nucleolar ribonucleoprotein complex
YDL154W	-0.092	-0.269	-0.293	-0.291	-0.097	-0.098	-0.220	-0.261	-0.115	-0.376	-0.784	-0.666	MSH5	molecular_function unknown	meiotic recombination	nucleus
YDL157C	-1346	-1868	-1694	0.051	-0.111	0.053	-1137	-1557	-1322	-0.470	0.328	0.700	YDL157C	molecular_function unknown	biological_process unknown	mitochondrion
YDL159W	1042	1803	1730	0.103	-0.083	0.574	0.715	0.693	0.618	0.428	-0.199	0.373	STE7	MAP kinase kinase activity	signal transduction during conjugation with cellular fusion; protein amino acid phosphorylation; pseudohyphal growth	shmoo tip; cytoplasm
YDL160C	1363	0.820	1041	-0.561	-0.561	0.440	0.822	1010	1068	0.166	0.809	0.484	DHH1	protein binding	mRNA catabolism, nonsense-mediated; deadenylation-dependent decapping	cytoplasm; cytoplasmic mRNA processing body
YDL164C	-0.257	-0.538	-0.853	-0.779	-1428	-0.515	-0.545	-0.603	-1060	-0.779	-1418	-1018	CDC9	DNA ligase (ATP) activity	DNA recombination; nucleotide-excision repair; base-excision repair; lagging strand elongation; DNA ligation	replication fork
YDL165W	0.189	0.336	0.270	-0.073	-0.168	-0.335	-0.116	-0.050	0.086	-0.410	-1488	-1736	CDC36	3'-5' exoribonuclease activity	regulation of transcription from Pol II promoter; regulation of cell cycle; response to pheromone during conjugation with cellular fusion; negative regulation of transcription from Pol II promoter; mRNA catabolism, deadenylation-dependent; poly(A) tail sh	CCR4-NOT core complex; nucleus; cytoplasm
YDL166C	-1718	-2082	-1596	-0.348	-1032	-0.853	-1621	-1395	-1079	-1381	-1290	-0.022	FAP7	molecular_function unknown	response to oxidative stress; processing of 20S pre-rRNA	nucleus
YDL168W	0.973	1663	1846	0.584	0.671	0.572	0.715	0.931	1853	-1369	-1566	-1181	SFA1	formaldehyde dehydrogenase (glutathione) activity	formaldehyde assimilation	cytoplasm
YDL169C	1147	2481	2214	-0.585	-0.144	0.210	2581	1933	2088	2711	2753	2392	UGX2	molecular_function unknown	biological_process unknown	cellular_component unknown
YDL174C	0.820	1773	2080	-1466	-0.571	-0.556	1649	1320	1165	1598	1215	1016	DLD1	D-lactate dehydrogenase (cytochrome) activity	aerobic respiration; carbohydrate metabolism	mitochondrial inner membrane
YDL175C	0.624	0.634	0.741	0.822	0.938	0.709	0.414	0.052	0.684	-0.430	-0.105	1026	AIR2	molecular_function unknown	mRNA-nucleus export	nucleus
YDL176W	0.620	0.772	0.901	0.315	0.454	0.138	0.607	0.636	0.933	1181	1261	1536	YDL176W	molecular_function unknown	biological_process unknown	cellular_component unknown
YDL178W	-0.649	-0.542	-0.483	-0.095	0.129	-0.094	-0.925	-0.232	-0.421	-1254	-1608	-0.349	DLD2	D-lactate dehydrogenase (cytochrome) activity	biological_process unknown	mitochondrial matrix
YDL180W	1715	1804	1907	0.998	0.820	0.607	1366	1299	1661	0.798	0.646	0.524	YDL180W	molecular_function unknown	biological_process unknown	vacuole (sensu Fungi)
YDL182W	-1432	-0.909	-0.581	-0.111	-0.295	-0.050	-0.928	-1742	-1503	-1909	-1397	-2163	LYS20	homocitrate synthase activity	lysine biosynthesis, aminoadipic pathway	nucleus
YDL183C	1028	1876	1816	-0.023	0.147	0.338	1128	1202	1833	0.858	0.228	0.966	YDL183C	molecular_function unknown	biological_process unknown	cellular_component unknown
YDL184C	-0.255	-1625	-1577	0.829	0.273	-0.084	-0.781	-0.700	-1293	-1275	-0.479	-1408	RPL41A	structural constituent of ribosome	protein biosynthesis	cytosolic large ribosomal subunit (sensu Eukarya)
YDL185W	-0.363	-0.960	-1052	0.396	0.536	0.036	-0.199	-0.371	-0.451	-1142	-1781	-1429	TFP1	endodeoxyribonuclease activity; hydrogen-transporting ATPase activity, rotational mechanism	intron homing; protein metabolism; vacuolar acidification	vacuolar membrane (sensu Fungi); hydrogen-transporting ATPase V1 domain
YDL186W	-0.693	-0.704	-0.428	0.218	0.234	-0.274	-0.138	-0.191	0.083	-0.591	-0.399	0.337	YDL186W	molecular_function unknown	biological_process unknown	cellular_component unknown
YDL187C	-1502	-1986	-1544	0.499	0.540	-0.119	-0.485	-0.565	-0.334	-0.391	-0.083	1061		molecular_function unknown	biological_process unknown	not yet annotated
YDL188C	-0.634	-0.562	-0.150	-0.475	-0.321	0.320	-0.581	-0.027	-0.089	-0.250	0.012	-0.372	PPH22	protein phosphatase type 2A activity	protein biosynthesis; bud growth; mitotic spindle checkpoint; actin filament organization; protein amino acid dephosphorylation; G1/S transition of mitotic cell cycle	protein phosphatase type 2A complex
YDL189W	-1046	-1066	-1567	-0.493	0.142	0.099	-1416	-0.569	-1380	-0.896	-0.783	-0.382	RBS1	molecular_function unknown	biological_process unknown	cytoplasm
YDL190C	-0.659	-1002	-0.919	-0.399	0.212	-0.302	-0.827	-0.963	-0.813	-1522	-1310	-1202	UFD2	ubiquitin conjugating enzyme activity	ubiquitin-dependent protein catabolism; response to stress	nucleus; cytoplasm
YDL191W	-2674	-3350	-2991	0.302	0.018	-0.545	-2551	-2443	-2780	-2870	-2655	-3813	RPL35A	structural constituent of ribosome	protein biosynthesis	cytosolic large ribosomal subunit (sensu Eukarya)
YDL192W	-0.904	-1307	-0.961	0.083	-0.126	-0.191	-1521	-0.678	-1159	-2352	-1717	-2457	ARF1	ARF small monomeric GTPase activity	intra-Golgi transport; ER to Golgi transport	cytosol; Golgi vesicle
YDL194W	1608	2163	1989	-0.123	0.188	0.593	1981	2347	2125	1558	1853	1422	SNF3	glucose transporter activity; glucose binding; receptor activity	signal transduction; response to glucose stimulus	plasma membrane
YDL195W	0.439	0.733	0.124	0.123	0.583	0.621	0.259	0.404	-0.103	0.402	0.038	-0.106	SEC31	structural molecule activity	ER to Golgi transport	COPII vesicle coat
YDL197C	0.955	1043	1041	0.090	0.413	0.847	0.583	0.820	0.853	1093	1036	0.850	ASF2	molecular_function unknown	chromatin silencing at HML and HMR (sensu Saccharomyces)	nucleus
YDL198C	0.251	0.279	-0.278	-0.652	-0.548	-0.640	-1537	-1890	-1634	-1324	-2560	-2480	YHM1	transporter activity	mitochondrial genome maintenance; transport	mitochondrial inner membrane
YDL199C	1400	1574	1464	-0.187	0.025	0.483	1420	1170	0.790	1602	0.977	0.729	YDL199C	molecular_function unknown	biological_process unknown	cellular_component unknown
YDL201W	-1715	-2130	-1310	-0.768	-1158	-1681	-1766	-1357	-1276	-2790	-1551	-0.799	TRM8	protein binding; tRNA (guanine-N7-)-methyltransferase activity	tRNA methylation	nucleus
YDL202W	-1353	-0.878	-0.390	-0.211	-0.270	0.074	-0.356	-0.048	0.101	-0.971	-0.682	1072	MRPL11	structural constituent of ribosome	protein biosynthesis	mitochondrial large ribosomal subunit
YDL203C	0.588	0.652	0.863	-0.323	-0.423	-0.148	0.637	0.689	0.533	-0.167	-0.186	-0.018	YDL203C	molecular_function unknown	biological_process unknown	cellular_component unknown
YDL204W	3258	4022	3696	0.552	1329	2273	2335	2509	2087	2799	1841	1780	RTN2	molecular_function unknown	biological_process unknown	endoplasmic reticulum
YDL205C	1916	1725	2012	0.589	0.664	0.432	0.348	0.237	0.179	0.422	0.179	0.853	HEM3	hydroxymethylbilane synthase activity	heme biosynthesis	nucleus; cytoplasm
YDL206W	0.307	0.383	0.375	-0.120	-0.124	0.197	0.379	0.109	0.158	0.681	0.775	0.525	YDL206W	molecular_function unknown	biological_process unknown	cellular_component unknown
YDL208W	-3373	-3649	-3056	0.461	0.090	-0.270	-3099	-2400	-2338	-3244	-1726	-1510	NHP2	RNA binding	35S primary transcript processing; rRNA modification	small nuclear ribonucleoprotein complex
YDL209C	-2093	-2206	-1340	-0.568	-1088	-1156	-0.853	-0.534	-0.343	-1543	-0.347	0.535	CWC2	molecular_function unknown	nuclear mRNA splicing, via spliceosome	spliceosome complex
YDL210W	0.514	0.185	0.236	0.391	0.803	0.432	-0.221	0.614	0.778	0.580	1385	1479	UGA4	gamma-aminobutyric acid transporter activity	transport	membrane
YDL212W	-0.707	-0.792	-0.657	-0.129	-0.084	-1143	-0.472	-0.046	-0.573	-1023	-0.721	-0.443	SHR3	chaperone activity	amino acid transport; ER to Golgi transport	integral to endoplasmic reticulum membrane
YDL213C	-2016	-2402	-1477	-0.523	-0.824	-0.769	-1642	-1277	-0.952	-0.965	-1534	-0.388	NOP6	molecular_function unknown	response to dessication; rRNA processing	nucleolus
YDL214C	1881	2514	2116	0.870	1279	0.725	3116	2178	3268	1302	1486	2131	PRR2	receptor signaling protein serine/threonine kinase activity	MAPKKK cascade	cellular_component unknown
YDL215C	0.185	0.505	0.576	-0.435	0.378	-0.606	1806	0.983	0.948	0.647	0.589	-0.176	GDH2	glutamate dehydrogenase activity	nitrogen metabolism	soluble fraction
YDL216C	0.377	0.449	0.055	-0.038	0.406	0.050	0.091	-0.224	0.225	0.083	-0.349	0.322	RRI1	metalloendopeptidase activity	protein deneddylation; adaptation to pheromone during conjugation with cellular fusion	signalosome complex
YDL217C	-0.467	-0.495	-0.310	-0.109	0.053	-0.353	-0.260	-0.224	-0.021	-0.233	-1015	-0.112	TIM22	protein transporter activity	mitochondrial inner membrane protein import	mitochondrial inner membrane protein insertion complex
YDL219W	-1119	-1262	-1754	-0.029	-0.462	-0.348	-0.464	-0.569	-0.800	-0.265	-1623	-0.749	DTD1	hydrolase activity, acting on ester bonds	translation; D-amino acid catabolism	cytoplasm
YDL220C	0.305	0.421	0.437	0.435	0.664	0.413	0.682	0.463	0.666	0.614	0.887	0.536	CDC13	single-stranded DNA binding	telomere maintenance; telomere capping	nuclear telomere cap complex
YDL221W	0.434	0.391	0.148	-0.847	-0.859	-1407	0.038	0.148	-0.146	0.242	-0.492	-0.497		molecular_function unknown	biological_process unknown	not yet annotated
YDL222C	2557	4078	3205	-0.138	0.391	0.842	3256	2403	2957	3069	3605	2933	FMP45	molecular_function unknown	cell wall organization and biogenesis	integral to membrane; cell cortex
YDL223C	1485	2181	2457	-0.201	0.136	0.042	1159	2390	1489	1035	2504	2560	HBT1	molecular_function unknown	cellular morphogenesis during conjugation with cellular fusion	shmoo tip
YDL224C	0.620	0.856	0.921	0.535	0.809	0.401	0.276	0.524	0.817	0.314	0.085	0.146	WHI4	RNA binding	regulation of cell size	cytoplasm
YDL225W	-1265	-0.964	-1016	-0.639	-0.762	-0.330	-1088	-0.697	-0.892	-1060	-1194	-0.006	SHS1	structural constituent of cytoskeleton	establishment of cell polarity (sensu Saccharomyces); cytokinesis; cellular morphogenesis	septin ring
YDL226C	-2029	-2071	-2112	-0.402	-0.140	-0.507	-1975	-1689	-1855	-3192	-2569	-2330	GCS1	actin binding; ARF GTPase activator activity	cell cycle dependent actin filament reorganization; retrograde transport, Golgi to ER; ER to Golgi transport	cytoskeleton; ER-Golgi intermediate compartment
YDL229W	0.144	0.008	0.250	0.640	-0.949	<invalid>	0.417	0.454	-0.027	1897	0.450	1024	SSB1	chaperone activity; ATPase activity	protein biosynthesis	polysome; soluble fraction
YDL230W	-0.260	-0.168	0.019	-0.255	0.019	-0.426	-0.473	-0.409	-0.275	-0.007	-0.556	-0.818	PTP1	protein-tyrosine-phosphatase activity	protein amino acid dephosphorylation	cytoplasm
YDL232W	0.465	-0.034	0.138	0.176	-0.371	-0.040	-0.124	0.053	0.145	1143	1617	1193	OST4	dolichyl-diphosphooligosaccharide-protein glycotransferase activity; protein binding, bridging	N-linked glycosylation	endoplasmic reticulum membrane
YDL233W	1464	1486	1193	-1079	-1083	-1184	1137	0.891	0.900	1231	0.748	0.943	YDL233W	molecular_function unknown	biological_process unknown	nucleus; cytoplasm
YDL235C	-0.355	-0.467	0.034	-0.028	-0.203	-0.617	-1777	-1638	-1792	-1928	-0.817	-0.865	YPD1	transferase activity, transferring phosphorus-containing groups	response to osmotic stress; osmosensory signaling pathway via two-component system	cytoplasm
YDL236W	-2118	-3013	-2317	0.260	0.111	-0.026	-2411	-2397	-2345	-2209	-2720	-1588	PHO13	4-nitrophenylphosphatase activity; alkaline phosphatase activity	protein amino acid dephosphorylation; histone dephosphorylation	nucleus; cytoplasm
YDL237W	0.258	0.219	0.479	-0.133	-0.057	0.105	0.711	0.350	0.554	0.973	0.010	0.063	YDL237W	molecular_function unknown	biological_process unknown	cellular_component unknown
YDL240W	0.646	0.220	0.293	1055	0.650	0.561	0.106	0.602	0.679	1266	2019	1380	LRG1	Rho GTPase activator activity	cell wall biosynthesis (sensu Fungi); small GTPase mediated signal transduction	cytoplasm; bud neck
YDL245C	0.672	0.517	0.431	0.063	0.148	0.102	0.562	0.293	-0.242	0.629	-0.089	0.030	HXT15	mannose transporter activity; fructose transporter activity; glucose transporter activity	hexose transport	plasma membrane
YDL247W	0.858	1230	1257	-0.396	-0.148	0.067	0.171	0.792	0.644	1570	0.940	1127	MPH2	carbohydrate transporter activity; maltose porter activity	carbohydrate transport	plasma membrane
YDR001C	0.895	0.262	0.594	0.633	0.877	0.653	0.549	-0.046	0.401	1101	0.488	0.547	NTH1	alpha,alpha-trehalase activity	response to stress; trehalose catabolism	cytosol; cytoplasm
YDR002W	-1339	-1991	-1655	0.933	0.385	0.053	-1760	-1585	-1520	-3460	-1913	-2223	YRB1	RAN protein binding	RNA-nucleus export; protein-nucleus import; G1/S transition of mitotic cell cycle; ubiquitin-dependent protein catabolism	cytoplasm; nucleus
YDR003W	1454	1574	1481	0.517	1069	1191	1036	1202	1323	0.947	0.402	-0.498	YDR003W	molecular_function unknown	biological_process unknown	vacuole (sensu Fungi); cytoplasm; cellular_component unknown
YDR004W	-0.129	0.119	0.304	-0.384	-0.427	-0.218	0.095	-0.304	-0.301	-1532	-0.449	-0.729	RAD57	protein binding	double-strand break repair via single-strand annealing; double-strand break repair via synthesis-dependent strand annealing; double-strand break repair via break-induced replication; telomerase-independent telomere maintenance; DNA recombinase assembly; m	nucleus
YDR008C	-0.180	-0.404	0.259	0.853	1073	0.070	-0.327	-0.322	0.139	0.589	0.792	0.882		molecular_function unknown	biological_process unknown	not yet annotated
YDR009W	1612	1704	0.652	-0.613	-0.228	-0.076	1408	1057	0.621	1143	-0.654	-1448	GAL3	protein binding	regulation of transcription, DNA-dependent; galactose metabolism	cytoplasm
YDR010C	0.551	1155	0.435	0.165	-0.151	0.592	-0.381	0.065	-0.020	0.876	2714	1046		molecular_function unknown	biological_process unknown	not yet annotated
YDR012W	-2521	-2931	-2904	0.399	-0.370	-0.622	-1610	-1969	-1875	-0.844	-0.420	-1152	RPL4B	structural constituent of ribosome	protein biosynthesis	cytosolic large ribosomal subunit (sensu Eukarya); cytoplasm
YDR013W	-1074	-1105	-1185	0.195	-0.359	-0.730	-0.907	-0.794	-0.689	-1098	-1573	-1128	PSF1	DNA binding	DNA dependent DNA replication	GINS complex
YDR014W	0.757	0.303	-0.006	0.321	-0.104	-0.176	0.412	0.517	0.523	0.726	0.081	0.528	RAD61	molecular_function unknown	response to radiation	nucleus
YDR016C	0.125	0.380	-0.121	0.604	-0.119	-0.487	0.753	0.726	1070	0.704	0.397	0.258	DAD1	structural constituent of cytoskeleton	mitotic spindle assembly (sensu Saccharomyces)	spindle; condensed nuclear chromosome kinetochore; DASH complex
YDR018C	0.927	2294	1260	0.362	-0.010	0.521	1903	1585	0.605	2096	1419	0.850	YDR018C	acyltransferase activity	phospholipid biosynthesis	cellular_component unknown
YDR019C	-1825	-1101	-0.857	-0.821	-0.511	-1386	-0.683	0.369	1270	-2581	-0.829	0.224	GCV1	glycine dehydrogenase (decarboxylating) activity	glycine metabolism; one-carbon compound metabolism	mitochondrion
YDR020C	-0.726	-1330	-0.604	-0.380	-0.296	-0.462	-0.714	-0.325	-0.187	-0.950	-0.306	0.042	YDR020C	molecular_function unknown	biological_process unknown	nucleus; cytoplasm
YDR021W	-2378	-2814	-2042	-0.072	-0.110	-0.709	-1794	-1487	-1247	-1523	-1563	-0.275	FAL1	ATP dependent RNA helicase activity	35S primary transcript processing	nucleolus
YDR022C	0.562	0.744	0.634	0.169	0.283	0.297	0.704	1040	0.464	0.006	-0.718	-0.140	CIS1	molecular_function unknown	regulation of CDK activity	cytoplasm
YDR023W	-2892	-3546	-2993	0.793	-0.108	-0.402	-1351	-0.881	-0.239	-2803	-2885	-2442	SES1	serine-tRNA ligase activity	seryl-tRNA aminoacylation	cytoplasm
YDR025W	-3495	-3968	-3716	0.684	-0.305	-1100	-3220	-3454	-4054	-3620	-4031	-3542	RPS11A	structural constituent of ribosome	regulation of translational fidelity; ribosomal small subunit assembly and maintenance; protein biosynthesis	cytosolic small ribosomal subunit (sensu Eukarya)
YDR026C	-0.272	-0.656	-0.312	0.654	-0.093	-0.685	-0.871	-0.575	-0.643	-1657	-0.114	0.517	YDR026C	molecular_function unknown	biological_process unknown	nucleolus
YDR027C	0.588	0.681	0.933	-0.156	-0.087	-0.267	0.621	0.294	0.589	0.258	-0.183	0.841	VPS54	molecular_function unknown	Golgi to vacuole transport; retrograde transport, endosome to Golgi	Golgi apparatus; GARP complex
YDR030C	0.586	1009	1133	-0.552	-0.179	-0.070	1030	1044	1106	0.761	1066	1741	RAD28	molecular_function unknown	DNA repair	nucleus
YDR031W	0.825	0.951	1075	0.175	0.006	-0.036	1012	0.679	0.669	0.815	0.646	0.538	YDR031W	molecular_function unknown	biological_process unknown	nucleus; cytoplasm
YDR032C	-0.657	-0.644	-0.561	-0.960	-0.667	-0.599	-0.801	-0.542	-0.428	-0.525	-0.870	-1886	PST2	molecular_function unknown	biological_process unknown	cytoplasm
YDR035W	-0.417	-0.337	-0.159	-0.322	-0.221	-0.344	-0.465	-1050	-0.322	-1655	-1972	-2472	ARO3	3-deoxy-7-phosphoheptulonate synthase activity	aromatic amino acid family biosynthesis	nucleus; cytoplasm
YDR037W	-1665	-2154	-1786	-0.057	-0.149	-0.308	-2230	-2858	-2493	-2773	-2199	-2046	KRS1	lysine-tRNA ligase activity	lysyl-tRNA aminoacylation	cytoplasm
YDR042C	0.444	0.304	0.262	0.343	0.212	0.227	0.237	0.035	1140	0.131	0.978	1456	YDR042C	molecular_function unknown	biological_process unknown	cellular_component unknown
YDR043C	1047	1079	0.798	-0.153	-0.064	0.098	1051	0.800	0.697	-0.280	0.674	0.356	NRG1	DNA binding; transcriptional repressor activity	regulation of transcription from Pol II promoter; glucose metabolism; invasive growth (sensu Saccharomyces); response to pH	nucleus
YDR044W	0.963	0.768	0.556	0.872	0.798	0.420	0.300	0.760	1112	0.041	0.490	-0.623	HEM13	coproporphyrinogen oxidase activity	heme biosynthesis	mitochondrial inner membrane
YDR045C	-1216	-1897	-1490	0.133	-0.024	-0.834	-1424	-1344	-1170	0.480	0.220	1359	RPC11	DNA-directed RNA polymerase activity	transcription from Pol III promoter	DNA-directed RNA polymerase III complex
YDR049W	-0.751	-0.890	-0.774	0.065	0.146	0.264	-0.617	-0.322	-0.533	-0.546	-0.959	-0.856	YDR049W	molecular_function unknown	biological_process unknown	cytoplasm
YDR050C	-0.814	-2308	-2554	0.675	-0.743	-0.078	-0.622	-1214	-0.725	-0.020	-2932	-2563	TPI1	triose-phosphate isomerase activity	glycolysis; gluconeogenesis	cytosol; cytoplasm
YDR051C	-1154	-0.696	-0.434	-0.656	0.028	-0.322	-0.829	-0.997	-0.225	-0.387	-0.341	-0.101	YDR051C	molecular_function unknown	biological_process unknown	nucleus; cytoplasm
YDR052C	-0.108	-0.182	-0.349	-0.150	-0.504	-0.301	-0.675	-0.392	-0.559	-0.516	-0.727	-0.442	DBF4	protein serine/threonine kinase activity	protein amino acid phosphorylation; regulation of DNA replication; DNA replication initiation	nucleoplasm
YDR053W	0.405	0.626	0.353	0.467	-0.411	0.273	-0.193	0.009	-0.037	1605	1365	0.597		molecular_function unknown	biological_process unknown	not yet annotated
YDR054C	1120	1209	1424	0.319	0.709	0.117	0.029	0.444	0.393	-1178	-0.237	0.573	CDC34	ubiquitin-protein ligase activity; ubiquitin conjugating enzyme activity	G2/M transition of mitotic cell cycle; G1/S transition of mitotic cell cycle; ubiquitin-dependent protein catabolism	nuclear ubiquitin ligase complex; cytoplasm; nucleus
YDR055W	0.529	-0.978	-1695	-1167	-0.640	-0.420	-1111	-1865	-3117	-1789	-1908	-2628	PST1	molecular_function unknown	biological_process unknown	cell wall (sensu Fungi)
YDR056C	-0.420	-0.436	0.096	-0.792	-0.821	-0.342	-0.172	-0.046	-0.239	0.600	0.505	-1130	YDR056C	molecular_function unknown	biological_process unknown	endoplasmic reticulum; membrane fraction
YDR058C	-0.477	-0.525	-0.320	-0.132	0.246	0.828	-0.233	-0.419	-0.385	-1686	-0.769	-0.478	TGL2	triacylglycerol lipase activity	lipid metabolism	cellular_component unknown
YDR059C	-0.424	-0.122	-0.208	-0.021	-0.338	-0.510	0.152	0.266	0.079	-0.061	-0.113	-0.163	UBC5	ubiquitin conjugating enzyme activity	sporulation (sensu Saccharomyces); response to unfolded protein; response to stress; endocytosis; protein monoubiquitination; protein polyubiquitination	proteasome complex (sensu Eukarya)
YDR062W	-0.329	-0.722	-0.452	-0.742	-0.530	-0.795	-0.986	-1371	-0.765	-2515	-1356	-1088	LCB2	serine C-palmitoyltransferase activity	sphingolipid biosynthesis	serine C-palmitoyltransferase complex; microsome; membrane fraction
YDR064W	-3572	-4528	-3924	0.738	-0.542	-1282	-3418	-3163	-3472	-3569	-3714	-3556	RPS13	structural constituent of ribosome	protein biosynthesis	cytosolic small ribosomal subunit (sensu Eukarya)
YDR066C	-0.430	-0.596	-0.235	0.015	-0.108	-0.536	-0.897	-0.559	-0.572	-1062	-0.686	-0.364	YDR066C	molecular_function unknown	biological_process unknown	cytoplasm
YDR069C	0.599	1130	0.965	-0.011	0.098	0.175	0.486	0.585	0.793	0.175	-0.039	-0.114	DOA4	hydrolase activity; endopeptidase activity; ubiquitin-specific protease activity	endocytosis; protein deubiquitination; regulation of DNA replication	proteasome complex (sensu Eukarya)
YDR070C	0.972	1023	0.846	0.737	1111	1209	1807	2156	0.536	0.324	1316	1901	FMP16	molecular_function unknown	biological_process unknown	mitochondrion
YDR073W	1018	1151	1312	0.124	0.404	0.369	0.033	0.393	0.093	0.468	0.689	0.979	SNF11	general RNA polymerase II transcription factor activity	chromatin remodeling	SWI/SNF complex; nucleosome remodeling complex
YDR074W	1457	1515	1579	-0.474	0.156	0.736	1582	1127	1440	1069	1371	1164	TPS2	trehalose-phosphatase activity	response to stress; carbohydrate metabolism	alpha,alpha-trehalose-phosphate synthase complex (UDP-forming)
YDR075W	-0.450	-0.909	-0.631	-0.173	-0.519	-0.995	-0.406	0.033	0.193	-1387	-0.630	0.716	PPH3	protein phosphatase type 2A activity	nitrogen metabolism; protein amino acid dephosphorylation	nucleus; cytoplasm
YDR076W	0.448	0.802	<invalid>	0.261	0.257	0.115	0.263	-0.428	0.331	1807	1368	2129	RAD55	protein binding	double-strand break repair via single-strand annealing; double-strand break repair via synthesis-dependent strand annealing; double-strand break repair via break-induced replication; DNA recombinase assembly; meiotic DNA recombinase assembly	nucleus
YDR077W	-0.683	-0.829	-0.884	-0.056	0.265	-0.088	-0.541	-0.425	-0.284	-0.622	0.271	-0.916	SED1	structural constituent of cell wall	cell wall organization and biogenesis	cell wall (sensu Fungi); ribosome
YDR078C	0.316	0.105	0.212	0.293	0.212	0.505	0.086	0.410	0.277	-0.438	-0.114	0.638	SHU2	molecular_function unknown	biological_process unknown	cellular_component unknown
YDR082W	1186	1016	1055	-0.526	-0.034	-0.427	1221	1169	1656	0.558	0.747	0.538	STN1	protein binding	telomere capping	nuclear telomere cap complex
YDR083W	-1863	-2163	-0.989	-0.506	-0.452	-0.798	-1511	-0.944	-0.562	-2299	-0.594	0.558	RRP8	methyltransferase activity	rRNA processing	nucleolus
YDR087C	-2125	-2841	-2105	0.707	-0.017	-0.534	-2303	-2300	-1522	-2185	-0.989	0.809	RRP1	molecular_function unknown	rRNA processing	nucleus; nucleolus
YDR088C	1176	1147	1158	0.800	0.934	0.616	0.656	0.908	1064	-0.390	0.672	0.328	SLU7	protein binding; pre-mRNA splicing factor activity	nuclear mRNA splicing, via spliceosome	spliceosome complex
YDR089W	0.997	1175	1200	0.541	0.486	-0.342	0.095	0.195	0.418	0.576	-0.057	0.604	YDR089W	molecular_function unknown	membrane organization and biogenesis	membrane
YDR090C	0.942	1008	1262	-0.406	-0.315	-0.071	-0.042	0.393	1065	0.821	0.688	0.958	YDR090C	molecular_function unknown	biological_process unknown	integral to membrane
YDR091C	-1297	-1372	-0.570	-0.132	-0.393	-0.137	-1057	-0.713	-0.398	-1685	-1910	-0.973	RLI1	ATP-binding cassette (ABC) transporter activity	biological_process unknown	cytoplasm
YDR092W	-0.341	-0.426	-0.340	-0.597	-0.969	-0.634	-0.372	-0.579	-0.148	0.289	0.398	-0.015	UBC13	ubiquitin conjugating enzyme activity	postreplication repair; protein monoubiquitination; protein polyubiquitination	nucleus; cytoplasm
YDR095C	-0.439	-0.412	-0.187	0.688	0.763	0.498	-0.891	-0.999	-0.316	-0.910	-0.465	-0.770		molecular_function unknown	biological_process unknown	not yet annotated
YDR096W	0.850	0.664	0.819	0.150	0.202	0.292	0.493	0.329	0.190	0.098	-0.379	0.283	GIS1	transcription factor activity	intracellular signaling cascade	nucleus
YDR098C	-1438	-1056	-1135	1011	0.828	0.688	-0.508	-0.681	-0.277	-1024	-0.658	-1256	GRX3	thiol-disulfide exchange intermediate activity	response to oxidative stress	intracellular
YDR100W	0.201	0.283	0.175	0.165	0.017	1071	0.162	-0.113	0.191	0.402	0.735	-0.577	TVP15	molecular_function unknown	biological_process unknown	COPI-coated vesicle
YDR101C	-2728	-2595	-2019	0.152	0.070	0.293	-2054	-1920	-1629	-3166	-2755	-1436	ARX1	molecular_function unknown	ribosomal large subunit biogenesis	cytoplasm; nucleoplasm
YDR102C	0.491	0.466	0.671	0.569	0.264	0.653	0.265	0.295	0.638	0.425	1004	0.137		molecular_function unknown	biological_process unknown	not yet annotated
YDR105C	1279	1413	1357	0.223	0.443	1066	0.587	0.252	0.397	0.858	0.837	1950	TMS1	molecular_function unknown	biological_process unknown	membrane
YDR106W	0.110	0.480	-0.004	-0.114	0.202	0.659	-0.256	0.432	0.269	0.230	0.791	-0.031	ARP10	molecular_function unknown	biological_process unknown	cytoplasm
YDR108W	-0.761	-0.232	-0.440	0.294	0.451	0.642	-0.293	-0.113	-0.252	-1414	-1195	-1324	GSG1	molecular_function unknown	ER to Golgi transport; meiosis	TRAPP
YDR110W	-0.269	-0.257	-0.468	-0.112	-0.203	0.127	-0.684	-0.272	-0.488	-1650	-0.488	0.974	FOB1	ribosomal DNA (rDNA) binding	extrachromosomal circular DNA accumulation during cell aging; DNA recombination; chromatin silencing at ribosomal DNA; negative regulation of DNA replication	nucleolus
YDR111C	0.861	1421	1251	0.194	-0.146	-0.291	1507	1900	1645	-0.078	-0.142	0.547	ALT2	transaminase activity	biological_process unknown	nucleus; cytoplasm
YDR113C	0.962	0.833	0.449	0.083	-0.629	0.090	0.163	0.029	0.558	0.852	0.441	0.561	PDS1	protein binding	mitotic sister chromatid separation; protein-nucleus import	spindle; nucleus
YDR114C	0.100	0.186	0.144	1131	0.293	0.697	0.235	0.678	0.131	0.365	0.504	1007		molecular_function unknown	biological_process unknown	not yet annotated
YDR115W	-0.109	0.004	0.067	0.062	0.258	0.105	0.323	0.369	0.226	-0.087	0.108	-0.243	YDR115W	structural constituent of ribosome	aerobic respiration	mitochondrial large ribosomal subunit
YDR116C	-0.273	-0.153	0.429	0.320	0.500	0.232	0.250	0.322	0.436	-0.350	0.126	0.736	MRPL1	structural constituent of ribosome	aerobic respiration; protein biosynthesis	mitochondrial large ribosomal subunit
YDR117C	-0.368	0.042	-0.130	-0.370	-0.408	-0.474	-1040	-0.720	-0.456	-1045	-1481	-1189	YDR117C	RNA binding	biological_process unknown	cellular_component unknown
YDR118W	0.185	-0.065	0.140	0.275	0.053	-0.361	0.282	0.269	0.329	0.318	0.248	0.813	APC4	protein binding; ubiquitin-protein ligase activity	cyclin catabolism; mitotic chromosome segregation; mitotic metaphase/anaphase transition; ubiquitin-dependent protein catabolism; mitotic spindle elongation	anaphase-promoting complex
YDR119W	-1540	-1802	-1127	0.387	0.802	0.402	-1408	-1616	-1143	-1605	-1659	-1062	YDR119W	molecular_function unknown	biological_process unknown	vacuolar membrane (sensu Fungi)
YDR120C	-0.594	-1018	-0.376	-0.697	-0.485	-0.532	-0.464	-0.644	-0.255	-1250	-1135	0.892	TRM1	tRNA (guanine-N2-)-methyltransferase activity	tRNA methylation	mitochondrion; nuclear outer membrane
YDR121W	0.292	0.160	0.315	0.224	0.229	-0.145	0.161	0.194	0.312	0.378	0.354	0.679	DPB4	epsilon DNA polymerase activity	lagging strand elongation; leading strand elongation	epsilon DNA polymerase complex
YDR122W	0.799	0.979	0.731	0.004	-0.103	0.137	0.895	1016	1077	0.343	0.626	0.533	KIN1	protein kinase activity	biological_process unknown	membrane fraction
YDR123C	0.641	0.279	0.527	-0.024	0.036	0.295	0.995	0.379	1330	0.567	1034	0.893	INO2	specific RNA polymerase II transcription factor activity	phospholipid biosynthesis; positive regulation of transcription from Pol II promoter	nucleus
YDR124W	0.454	0.587	0.507	-0.007	-0.138	0.028	0.827	0.595	-0.008	1178	0.947	-0.506	YDR124W	molecular_function unknown	biological_process unknown	cellular_component unknown
YDR125C	0.383	0.477	0.410	0.324	0.236	0.231	0.775	0.385	0.439	0.112	0.892	0.105	ECM18	molecular_function unknown	cell wall organization and biogenesis	mitochondrion
YDR126W	-0.667	-0.556	-0.793	0.254	-0.046	-0.122	-0.147	-0.161	-0.089	0.068	0.033	-1529	SWF1	molecular_function unknown	biological_process unknown	integral to membrane
YDR127W	0.617	0.492	0.471	0.184	0.387	0.727	0.431	0.031	0.340	1593	1043	0.680	ARO1	3-dehydroquinate dehydratase activity; shikimate 5-dehydrogenase activity; 3-dehydroquinate synthase activity; shikimate kinase activity; 3-phosphoshikimate 1-carboxyvinyltransferase activity	aromatic amino acid family biosynthesis	cytoplasm
YDR128W	0.043	0.057	0.084	0.302	0.211	0.302	0.487	0.129	0.328	0.256	0.495	0.546	YDR128W	molecular_function unknown	biological_process unknown	vacuolar membrane (sensu Fungi)
YDR129C	1252	1136	1107	-0.759	0.063	-0.789	1094	-0.116	0.941	1021	0.320	0.089	SAC6	actin cross-linking activity	polar budding; response to osmotic stress; endocytosis; actin filament organization	actin cortical patch (sensu Saccharomyces); actin cable (sensu Saccharomyces)
YDR130C	0.365	0.326	0.054	-0.563	0.445	0.335	0.961	0.656	1292	0.879	1259	1144	FIN1	protein binding	biological_process unknown	spindle pole body; nucleus
YDR131C	0.624	0.490	0.451	0.027	0.037	-0.216	-0.053	-0.273	-0.146	0.004	0.354	0.097	YDR131C	protein binding	ubiquitin-dependent protein catabolism	ubiquitin ligase complex
YDR133C	0.092	-0.049	0.504	1276	1206	1062	0.072	0.289	0.413	0.329	0.897	0.840		molecular_function unknown	biological_process unknown	not yet annotated
YDR134C	0.175	0.028	0.353	0.987	1026	0.805	-0.317	-0.130	-0.019	0.330	0.859	0.302	YDR134C	molecular_function unknown	biological_process unknown	cell wall (sensu Fungi)
YDR136C	0.256	0.002	0.265	0.298	0.479	0.471	-0.190	0.214	0.258	0.589	1002	1381	VPS61	molecular_function unknown	biological_process unknown	not yet annotated
YDR138W	0.276	0.509	0.327	0.236	0.235	0.050	-0.079	0.289	0.007	-0.021	0.541	0.689	HPR1	nucleic acid binding	DNA recombination; mRNA-nucleus export; RNA elongation from Pol II promoter	THO complex
YDR140W	-0.150	0.029	0.003	-0.111	-0.397	-0.513	0.047	-0.224	0.316	-0.843	0.244	-1241	YDR140W	S-adenosylmethionine-dependent methyltransferase activity	biological_process unknown	nucleus; cytoplasm
YDR142C	0.088	0.276	0.535	-0.055	0.229	0.360	0.096	0.228	0.263	-0.706	0.586	0.063	PEX7	peroxisome targeting signal-2 receptor activity; peroxisome targeting signal receptor activity	protein-peroxisome targeting; peroxisome organization and biogenesis	peroxisomal matrix; cytosol
YDR143C	0.197	0.587	0.588	-0.116	0.146	0.143	0.298	0.487	0.423	-0.146	-0.173	0.315	SAN1	molecular_function unknown	establishment and/or maintenance of chromatin architecture	cellular_component unknown
YDR148C	1683	2557	2715	0.213	0.408	0.301	1825	2011	1863	0.992	1581	1953	KGD2	molecular_function unknown	2-oxoglutarate metabolism; tricarboxylic acid cycle	mitochondrial matrix; mitochondrial nucleoid
YDR149C	1077	1784	1856	-0.079	-0.896	0.788	0.933	1154	2015	0.045	0.126	0.704		molecular_function unknown	biological_process unknown	not yet annotated
YDR150W	0.571	0.964	0.917	-0.168	-0.185	0.037	0.464	0.744	0.948	0.170	0.660	0.443	NUM1	tubulin binding	microtubule cytoskeleton organization and biogenesis; nuclear migration (sensu Saccharomyces)	bud tip; cell cortex
YDR151C	2349	2034	2250	1408	1392	1603	2170	1676	2370	0.315	-0.043	-0.011	CTH1	transcription factor activity	transcription	nucleus
YDR154C	0.115	-0.227	-0.316	-0.521	-0.489	-0.071	-0.252	-0.579	-0.157	-0.103	0.056	-0.779		molecular_function unknown	biological_process unknown	not yet annotated
YDR155C	0.197	-0.294	-0.237	-0.561	-0.370	-0.716	-0.477	-0.816	-0.604	-0.462	-0.768	-1539	CPR1	peptidyl-prolyl cis-trans isomerase activity	protein metabolism	histone deacetylase complex
YDR156W	-0.554	-0.739	-0.377	-0.131	-0.559	0.155	-0.164	-0.120	-0.363	-0.383	-0.348	0.669	RPA14	DNA-directed RNA polymerase activity	transcription from Pol I promoter	DNA-directed RNA polymerase I complex
YDR158W	-1227	-1974	-2000	-0.230	-0.942	-0.975	-2034	-2160	-1879	-2438	-3115	-3867	HOM2	aspartate-semialdehyde dehydrogenase activity	methionine metabolism; threonine metabolism; homoserine biosynthesis	nucleus; cytoplasm
YDR160W	0.779	0.868	0.871	0.204	-0.348	0.022	0.874	0.604	0.290	0.030	-0.228	0.014	SSY1	amino acid binding	chemosensory perception	plasma membrane
YDR161W	-2379	-2839	-1218	-0.140	-0.208	-0.773	-1871	-1211	-0.945	-1977	-1820	-0.857	YDR161W	molecular_function unknown	biological_process unknown	nucleus; cytoplasm
YDR164C	-0.462	-0.374	-0.429	-0.399	-0.474	-0.265	-0.099	-0.136	-0.286	0.112	-0.545	-0.724	SEC1	SNARE binding	vesicle fusion; vesicle docking; exocytosis	actin cap (sensu Saccharomyces)
YDR165W	-2660	-2917	-2209	0.314	-0.179	-0.136	-2278	-2141	-1318	-2854	-1162	-0.476	TRM82	protein binding; tRNA (guanine-N7-)-methyltransferase activity	tRNA methylation	nucleus
YDR168W	0.312	0.418	0.245	-0.620	-0.463	-0.380	0.633	0.451	0.309	1280	0.753	0.889	CDC37	chaperone activity	spindle pole body duplication (sensu Saccharomyces); regulation of cell cycle; signal transduction	cytoplasm
YDR169C	1071	1479	1335	-0.657	-0.680	-0.433	0.608	0.589	0.887	0.528	-0.035	0.553	STB3	molecular_function unknown	biological_process unknown	cytoplasm
YDR171W	3098	3680	3282	1338	1331	1784	3818	2267	2696	0.555	0.931	0.545	HSP42	chaperone activity; heat shock protein activity	cytoskeleton organization and biogenesis; response to stress	cytoskeleton; cytoplasm
YDR172W	-0.986	-1324	-0.654	-0.161	-0.405	-0.234	-1033	-1336	-0.404	-1477	-1240	-0.600	SUP35	translation release factor activity	translational termination; mRNA catabolism, deadenylation-dependent	cytosol
YDR173C	1549	1963	1291	0.245	0.445	-0.268	0.273	0.553	1146	0.569	0.789	0.739	ARG82	inositol/phosphatidylinositol kinase activity	arginine metabolism; phosphorylation	nucleus
YDR174W	1150	0.750	0.953	0.213	0.204	0.088	0.606	0.177	0.539	0.402	-0.011	0.192	HMO1	single-stranded DNA binding; RNA polymerase I transcription factor activity	plasmid maintenance	cytoplasm; nucleus; nuclear chromatin; nucleolus
YDR175C	0.535	1263	1074	0.131	0.170	0.261	0.853	0.944	0.839	0.119	-0.180	0.364	RSM24	structural constituent of ribosome	aerobic respiration; protein biosynthesis	mitochondrial small ribosomal subunit
YDR177W	-0.001	0.237	0.180	0.276	0.045	0.379	-0.220	-0.116	-0.175	0.633	0.304	0.499	UBC1	ubiquitin conjugating enzyme activity	germination (sensu Saccharomyces); endocytosis; protein monoubiquitination; protein polyubiquitination	proteasome complex (sensu Eukarya)
YDR178W	1043	1748	1685	-0.425	-0.342	-0.225	1485	1529	0.657	2614	2781	1468	SDH4	succinate dehydrogenase (ubiquinone) activity	mitochondrial electron transport, succinate to ubiquinone; tricarboxylic acid cycle	respiratory chain complex II (sensu Eukarya)
YDR179C	0.905	1015	1071	0.172	-0.201	-0.269	0.985	0.455	1555	-0.103	0.045	-0.399	CSN9	molecular_function unknown	protein deneddylation; adaptation to pheromone during conjugation with cellular fusion	signalosome complex
YDR179W-A	0.618	0.640	0.817	0.100	-0.345	-0.376	0.029	0.139	0.912	-0.160	0.762	-0.250	YDR179W-A	molecular_function unknown	biological_process unknown	cellular_component unknown
YDR181C	-0.298	-0.101	-0.231	-0.420	-0.853	-0.660	-0.037	0.184	0.369	-0.640	-0.601	0.247	SAS4	acetyltransferase activity; H3/H4 histone acetyltransferase activity	chromatin silencing at telomere	nuclear chromatin; nuclear chromosome, telomeric region
YDR184C	-0.825	-1204	-0.200	0.540	0.246	-0.069	-0.262	-0.895	-0.533	-0.721	-0.027	-0.036	ATC1	molecular_function unknown	response to stress; polar budding	nucleus
YDR186C	0.604	0.373	0.005	0.309	0.552	0.460	0.048	0.003	0.029	0.619	0.255	0.356	YDR186C	molecular_function unknown	biological_process unknown	cytoplasm
YDR187C	-1547	-1302	-0.531	-0.596	-0.285	0.314	-0.689	-0.911	-0.461	-1175	-0.469	0.022		molecular_function unknown	biological_process unknown	not yet annotated
YDR188W	-1633	-1526	-1022	-0.876	-0.313	-0.211	-1091	-1159	-0.836	-1597	-1636	-1353	CCT6	chaperone activity	cytoskeleton organization and biogenesis; protein folding	chaperonin-containing T-complex; cytoskeleton; cytoplasm
YDR189W	0.535	0.383	0.196	-0.088	0.260	0.401	0.474	0.542	0.439	1642	1048	1459	SLY1	SNARE binding	ER to Golgi transport	ER-Golgi transport vesicle; Golgi apparatus; endoplasmic reticulum
YDR190C	-2327	-2886	-2122	-0.374	-0.639	-1146	-1807	-1783	-1007	-1333	-1662	0.142	RVB1	ATPase activity	regulation of transcription from Pol II promoter	nucleus; chromatin remodeling complex
YDR191W	-0.734	-0.911	-0.877	0.307	-0.021	-0.248	0.022	-0.500	-0.322	-0.495	-0.475	-0.547	HST4	DNA binding	chromatin silencing at telomere; short-chain fatty acid metabolism	nucleus; cytoplasm
YDR196C	0.416	0.395	0.027	0.321	0.804	-0.325	0.542	0.538	0.203	1251	0.877	1381	YDR196C	dephospho-CoA kinase activity	coenzyme A biosynthesis	endoplasmic reticulum; nuclear membrane
YDR198C	-1103	-1259	-1076	0.014	0.028	-0.007	-1014	-1278	-0.885	-0.423	-0.489	0.183	YDR198C	molecular_function unknown	biological_process unknown	cellular_component unknown
YDR200C	0.407	0.386	0.313	0.071	0.049	0.168	0.285	0.276	0.220	0.677	0.524	0.722	VPS64	molecular_function unknown	protein-vacuolar targeting; cell cycle arrest in response to pheromone	endoplasmic reticulum membrane; cytoplasm
YDR202C	0.566	0.886	0.698	0.393	0.619	0.706	1047	0.872	1101	0.505	-0.026	-0.009	RAV2	molecular_function unknown	vacuolar acidification	hydrogen-transporting ATPase V1 domain
YDR204W	1474	1517	1320	0.140	0.270	0.405	1551	1384	0.921	3695	2097	1122	COQ4	molecular_function unknown	ubiquinone metabolism	mitochondrial inner membrane
YDR205W	0.218	0.708	0.603	0.076	-0.053	-0.328	0.660	0.637	0.074	0.275	0.667	0.172	MSC2	cation:cation antiporter activity	zinc ion homeostasis	endoplasmic reticulum; nucleus; membrane
YDR206W	0.264	0.194	0.313	0.116	0.035	-0.077	0.365	0.270	0.378	0.241	0.776	0.598	EBS1	molecular_function unknown	telomerase-dependent telomere maintenance	nucleus
YDR207C	-0.099	0.296	0.202	0.376	0.368	0.169	0.137	0.770	0.075	0.189	0.018	0.598	UME6	transcription regulator activity; DNA binding	entry into meiosis; negative regulation of transcription, mitotic	nucleus
YDR208W	0.359	0.577	0.799	-0.020	-0.106	0.260	0.598	0.348	0.978	-0.081	0.258	0.311	MSS4	1-phosphatidylinositol-4-phosphate 5-kinase activity	actin cable assembly; actin cytoskeleton organization and biogenesis	plasma membrane
YDR209C	-0.399	-1292	-2249	-0.543	-1606	-2577	-0.322	-0.885	-0.925	-0.818	-2538	-2562		molecular_function unknown	biological_process unknown	not yet annotated
YDR211W	-1421	-1701	-1258	0.486	0.607	0.420	-1197	-1453	-0.869	-2209	-1998	-1038	GCD6	translation initiation factor activity	translational initiation	eukaryotic translation initiation factor 2B complex; ribosome
YDR212W	-2026	-2199	-1646	-0.596	-0.200	-0.901	-1149	-1039	-0.166	-1428	-0.731	-0.895	TCP1	chaperone activity	cytoskeleton organization and biogenesis; protein folding	chaperonin-containing T-complex; cytoskeleton; cytoplasm
YDR213W	1652	0.786	0.479	0.817	0.758	0.382	0.677	-0.172	0.589	-0.060	-0.689	-1014	UPC2	RNA polymerase II transcription factor activity	steroid metabolism; sterol biosynthesis	nucleus; cytoplasm
YDR214W	1884	0.908	0.943	1527	1219	1207	1478	-0.582	0.525	0.464	-0.374	-0.711	AHA1	chaperone activator activity	response to stress; protein folding	cytoplasm
YDR215C	0.694	1238	1252	1006	1279	1643	0.491	0.853	1050	0.272	0.348	0.253		molecular_function unknown	biological_process unknown	not yet annotated
YDR217C	-0.320	-0.147	-0.122	-0.308	0.048	0.025	-0.224	-0.228	-0.085	-0.295	-0.565	-0.349	RAD9	protein binding	regulation of cell cycle; DNA repair; positive regulation of transcription from Pol II promoter; DNA damage response, signal transduction resulting in cell cycle arrest; nucleotide-excision repair	nucleus
YDR218C	1043	0.897	0.521	0.074	-0.871	-0.230	0.984	0.263	0.775	0.861	0.746	0.427	SPR28	structural constituent of cytoskeleton	cell wall organization and biogenesis; cellular morphogenesis	septin ring (sensu Saccharomyces)
YDR219C	1163	1381	1673	-0.080	0.020	0.089	1095	1068	1133	0.233	0.502	0.895	YDR219C	protein binding	ubiquitin-dependent protein catabolism	ubiquitin ligase complex
YDR221W	-0.385	-0.428	-0.877	-0.249	-0.305	0.026	-0.149	-0.273	-0.672	0.227	-0.463	-0.337	YDR221W	molecular_function unknown	biological_process unknown	endoplasmic reticulum
YDR223W	-0.082	0.238	-0.010	0.218	0.404	0.581	0.754	0.278	0.059	0.955	0.573	-0.488	YDR223W	molecular_function unknown	biological_process unknown	cellular_component unknown
YDR224C	-0.649	-0.243	-0.065	-0.865	-0.491	-0.485	-0.701	-0.318	-0.519	-1034	-0.509	-0.549	HTB1	DNA binding	chromatin assembly/disassembly	nuclear nucleosome
YDR225W	-0.611	-0.588	-0.559	-0.825	-0.909	-0.345	-0.679	-0.146	-0.681	0.063	0.282	-0.399	HTA1	DNA binding	chromatin assembly/disassembly	nuclear nucleosome
YDR226W	-0.066	-0.223	-0.400	-0.044	-0.955	-0.440	-1709	-0.382	-0.932	-0.622	-1010	-1227	ADK1	adenylate kinase activity	cell proliferation	mitochondrial intermembrane space; cytoplasm
YDR227W	0.908	0.759	0.652	0.669	0.495	0.559	0.899	0.662	0.028	1288	1597	1364	SIR4	structural constituent of chromatin; histone binding	loss of chromatin silencing during replicative cell aging; chromatin silencing; double-strand break repair via nonhomologous end-joining	nuclear telomere cap complex; nuclear telomeric heterochromatin
YDR228C	0.175	0.723	0.611	0.433	0.453	0.071	0.185	0.208	0.606	0.178	0.610	0.668	PCF11	cleavage/polyadenylation specificity factor activity; protein binding	mRNA polyadenylation; mRNA cleavage; transcription termination from Pol II promoter	mRNA cleavage factor complex
YDR229W	0.520	0.512	0.550	-0.245	0.120	0.426	0.603	0.751	0.754	-0.065	-0.069	-0.071	IVY1	phospholipid binding	secretory pathway	vacuolar membrane (sensu Fungi)
YDR230W	0.690	1180	0.712	-0.147	-0.073	0.153	0.721	0.957	0.680	1106	0.859	0.441		molecular_function unknown	biological_process unknown	not yet annotated
YDR231C	0.650	0.898	0.783	0.027	0.124	0.351	1049	0.878	0.911	1261	0.906	0.596	COX20	chaperone activity	cytochrome c oxidase biogenesis; protein processing; aerobic respiration	mitochondrial inner membrane
YDR232W	0.091	0.032	-0.010	0.139	0.147	0.078	0.404	0.008	-0.161	0.281	0.469	0.204	HEM1	5-aminolevulinate synthase activity	heme biosynthesis	mitochondrial matrix
YDR233C	-1446	-1455	-1028	-0.538	-0.689	-0.595	-1606	-1557	-1175	-2066	-1971	-2152	RTN1	molecular_function unknown	biological_process unknown	endoplasmic reticulum
YDR234W	-0.949	-1093	-0.783	0.005	0.267	0.372	-1489	-1192	-1121	-0.956	-1590	-1672	LYS4	homoaconitate hydratase activity	lysine biosynthesis, aminoadipic pathway	peroxisome; mitochondrion
YDR235W	-0.143	-0.190	-0.345	-0.894	-0.860	-1117	-0.352	-0.000	-0.780	0.038	-0.111	-0.559	PRP42	RNA binding	nuclear mRNA splicing, via spliceosome	commitment complex; snRNP U1
YDR236C	-0.605	-0.650	-0.652	-0.118	0.238	0.020	-0.189	-0.590	-0.398	-1041	-0.428	-0.324	FMN1	riboflavin kinase activity; FMN adenylyltransferase activity	FMN biosynthesis	microsome; mitochondrial inner membrane
YDR237W	0.244	0.282	0.293	0.005	0.147	0.207	-0.008	0.171	0.083	-0.068	0.174	-0.066	MRPL7	structural constituent of ribosome	protein biosynthesis	mitochondrial large ribosomal subunit
YDR238C	-1500	-1173	-0.896	0.093	0.621	-0.012	-0.590	-1121	-0.485	-0.839	-1001	-0.294	SEC26	molecular_function unknown	ER to Golgi transport	COPI vesicle coat; coated vesicle
YDR239C	0.220	0.444	0.506	-0.288	0.023	-0.217	0.629	0.640	0.915	0.228	0.325	0.275	YDR239C	molecular_function unknown	biological_process unknown	cytoplasm
YDR242W	0.469	0.854	0.684	-0.939	-0.270	-0.192	-0.040	0.178	0.404	0.894	0.372	-0.038	AMD2	amidase activity	biological_process unknown	cellular_component unknown
YDR243C	0.277	0.353	0.167	0.410	0.400	0.530	0.415	0.586	-0.011	0.833	0.801	0.393	PRP28	pre-mRNA splicing factor activity; ATP dependent RNA helicase activity	cis assembly of U2-type pre-catalytic spliceosome	spliceosome complex
YDR244W	1465	2148	2489	-0.306	-0.030	0.119	1387	1561	1701	0.279	0.870	0.654	PEX5	peroxisome targeting signal-1 receptor activity; peroxisome targeting sequence binding; peroxisome targeting signal receptor activity	protein-peroxisome targeting; peroxisome organization and biogenesis	cytosol; peroxisome
YDR245W	-0.347	-0.692	-0.528	-0.359	-0.411	-0.491	-0.348	-0.658	-0.204	-1885	-1540	-1241	MNN10	alpha-1,6-mannosyltransferase activity	N-glycan processing; mannan metabolism; cell wall mannoprotein biosynthesis; actin filament organization	mannosyltransferase complex
YDR246W	1511	1952	1592	2008	2445	2720	2091	1751	2095	1124	1675	1559	TRS23	molecular_function unknown	ER to Golgi transport	TRAPP
YDR247W	3025	3188	3133	-0.002	0.963	0.694	2837	2623	2562	1412	1809	1237	VHS1	protein kinase activity; protein serine/threonine kinase activity	G1/S transition of mitotic cell cycle; protein amino acid phosphorylation	cytoplasm
YDR248C	0.341	0.318	0.262	0.957	1227	0.864	0.057	-0.134	0.032	0.525	1264	1164	YDR248C	molecular_function unknown	biological_process unknown	cytoplasm
YDR251W	1657	1654	1182	-0.410	-0.262	-0.170	0.752	-0.108	-0.004	0.844	-0.272	0.458	PAM1	molecular_function unknown	pseudohyphal growth	bud neck; bud
YDR252W	0.384	0.750	0.943	1328	0.865	0.958	0.404	0.311	0.745	0.387	-1747	0.355	BTT1	chaperone activity	nascent polypeptide association	nascent polypeptide-associated complex
YDR253C	0.550	0.370	0.266	0.200	0.045	0.686	0.693	0.396	0.361	1562	1170	1200	MET32	DNA binding; specific RNA polymerase II transcription factor activity	sulfur amino acid metabolism	nucleus
YDR254W	-0.171	1056	0.666	0.188	0.143	-0.052	0.541	1153	0.911	0.539	1057	0.599	CHL4	DNA binding	chromosome segregation	condensed nuclear chromosome kinetochore
YDR255C	1159	1684	1461	-0.512	-0.361	0.085	1352	1628	1615	1313	0.893	1209	RMD5	molecular_function unknown	negative regulation of gluconeogenesis	cytosol
YDR256C	1080	2439	2429	-0.517	-0.014	-0.214	3206	1411	2102	2666	2196	1893	CTA1	catalase activity	oxygen and reactive oxygen species metabolism	peroxisomal matrix
YDR257C	-0.448	-0.694	-0.023	-0.655	-0.456	-0.368	-1217	-1349	-0.858	-0.874	-0.486	-0.155	RMS1	molecular_function unknown	biological_process unknown	nucleus
YDR258C	2651	2092	2126	2005	1505	2132	3051	1526	2238	1514	1013	0.338	HSP78	ATP-dependent peptidase activity; heat shock protein activity; chaperone activity	mitochondrial matrix protein import; response to stress; protein folding; mitochondrial genome maintenance	mitochondrial matrix
YDR260C	-1665	-1045	-1445	-0.011	0.409	-0.005	-0.414	-0.358	-0.326	-0.501	-0.798	-0.677	SWM1	molecular_function unknown	spore wall assembly (sensu Saccharomyces); regulation of mitotic metaphase/anaphase transition	nucleus; anaphase-promoting complex
YDR261C	-0.213	-0.162	-0.849	0.513	0.685	0.561	-0.862	-1191	-1716	0.914	-1449	-0.181	EXG2	glucan 1,3-beta-glucosidase activity	cell wall organization and biogenesis	cell wall (sensu Fungi)
YDR265W	0.881	0.818	1058	-0.733	-0.018	-0.106	0.939	1032	1340	0.255	-0.126	0.184	PEX10	protein binding	peroxisome organization and biogenesis	peroxisomal membrane
YDR266C	-0.987	-1266	-0.848	-0.378	-0.077	0.243	-0.518	-0.629	-0.559	-1356	-1030	-0.451	YDR266C	molecular_function unknown	biological_process unknown	cytoplasm
YDR267C	-0.997	-1274	-0.858	-0.498	-0.562	-0.342	-0.608	-0.478	-0.417	-0.426	-0.396	-0.694	YDR267C	molecular_function unknown	biological_process unknown	cytoplasm; nucleus
YDR268W	-1177	-1474	-0.955	-0.222	0.384	-0.122	-0.006	-0.911	-0.043	0.234	-0.321	-1552	MSW1	tryptophan-tRNA ligase activity	tryptophanyl-tRNA aminoacylation	mitochondrion
YDR269C	0.871	0.612	0.265				0.471	0.820		1250	1481	1736		molecular_function unknown	biological_process unknown	not yet annotated
YDR270W	-0.327	0.376	0.137	-0.819	-0.857	0.018	0.578	-0.007	-0.229	-0.603	-1038	-0.383	CCC2	copper-exporting ATPase activity	intracellular copper ion transport; copper ion transport	Golgi trans face
YDR273W	0.965	1513	1880	0.189	0.137	0.248	0.913	1122	1031	0.617	0.724	1104	DON1	molecular_function unknown	meiosis; spore wall assembly (sensu Saccharomyces)	prospore membrane; spindle
YDR274C	0.486	0.507	-0.116	0.500	-0.105	0.462	0.771	1072	1107	0.954	1566	1733		molecular_function unknown	biological_process unknown	not yet annotated
YDR275W	1058	1756	2397	0.115	0.080	0.111	1142	2109	3328	1032	1629	1915	BSC2	molecular_function unknown	biological_process unknown	lipid particle
YDR277C	1827	1733	1786	0.390	0.911	1291	0.514	1274	0.883	-0.187	0.324	0.334	MTH1	molecular_function unknown	glucose transport; signal transduction	cellular_component unknown
YDR278C	1053	0.042	-0.134			1283	0.141	0.120	0.021	1484	1355	1814		molecular_function unknown	biological_process unknown	not yet annotated
YDR279W	-0.483	-0.389	-0.287	-0.623	-0.572	-0.638	-0.131	0.354	0.201	-1168	-0.540	-0.061	RNH202	molecular_function unknown	biological_process unknown	nucleus
YDR280W	-0.693	-1024	-0.731	0.214	-0.048	-0.256	-0.352	-0.296	0.447	-2293	-1214	-0.182	RRP45	3'-5' exoribonuclease activity	mRNA catabolism; 35S primary transcript processing	cytoplasmic exosome (RNase complex); nuclear exosome (RNase complex)
YDR281C	-0.572	-0.951	-3089	-0.451	-0.415	-0.656	-1529	-1314	-1798	-0.726	-1952	-2145	PHM6	molecular_function unknown	biological_process unknown	vacuole (sensu Fungi)
YDR285W	0.435	0.103	-0.086	0.320	0.103	0.032	-0.226	0.032	-0.239	0.543	0.844	1690	ZIP1	chromatin binding	synapsis; meiosis	synaptonemal complex
YDR287W	0.970	1017	1386	-0.135	0.477	0.224	0.678	1101	0.698	0.864	0.359	-0.016	YDR287W	inositol-1(or 4)-monophosphatase activity	myo-inositol metabolism	cellular_component unknown
YDR288W	0.397	0.441	0.640	0.422	0.288	0.230	0.101	0.427	0.794	-0.197	-0.193	0.390	YDR288W	DNA binding	DNA repair	nucleus; cytoplasm
YDR290W	1267	1215	0.160	3393		2122	0.271	-1231	0.091	0.136	1236	1589		molecular_function unknown	biological_process unknown	not yet annotated
YDR291W	0.098	-0.038	0.189	-0.527	-0.115	-0.001	0.009	-0.114	-0.041	0.539	0.774	-0.129	YDR291W	helicase activity	biological_process unknown	nucleus
YDR292C	-0.833	-0.936	-0.676	0.128	0.153	-0.102	-0.433	-0.891	-0.343	-0.657	-1124	-0.149	SRP101	signal recognition particle binding	protein-ER targeting	endoplasmic reticulum membrane
YDR293C	0.269	0.433	0.253	0.166	-0.454	0.143	0.250	0.265	0.067	1627	0.997	0.417	SSD1	RNA binding	cell wall organization and biogenesis	cytoplasm
YDR294C	-0.935	-0.819	-0.805	-0.717	-0.527	-0.316	-0.451	-0.703	-0.594	-0.028	0.288	-0.471	DPL1	sphinganine-1-phosphate aldolase activity	cellular response to starvation; sphingolipid metabolism; calcium-mediated signaling	endoplasmic reticulum
YDR297W	0.462	-0.171	-0.093	0.164	0.566	0.108	-0.349	0.346	0.328	0.457	0.547	-0.637	SUR2	sphingosine hydroxylase activity	sphingolipid metabolism; sphingolipid biosynthesis	endoplasmic reticulum
YDR298C	1214	1860	2052	-0.382	0.838	-0.361	1732	1536	1309	-0.184	0.166	0.058	ATP5	structural molecule activity; hydrogen-transporting ATP synthase activity, rotational mechanism	ATP synthesis coupled proton transport	proton-transporting ATP synthase, stator stalk (sensu Eukarya)
YDR299W	-2458	-1759	-1342	-1671	-2586	-1124	-1878	-1194	-1224	-0.577	-0.519	0.880	BFR2	molecular_function unknown	ER to Golgi transport	nucleolus
YDR300C	-2028	-2554	-1947	0.701	0.164	-0.181	-2319	-1540	-1557	-1580	-2100	-1509	PRO1	glutamate 5-kinase activity	proline biosynthesis	cytoplasm
YDR301W	-0.632	-0.331	-0.429	-0.083	-0.008	-0.405	-0.538	-0.389	-0.421	-0.353	-0.681	-0.568	CFT1	cleavage/polyadenylation specificity factor activity	mRNA polyadenylation; mRNA cleavage; transcription termination from Pol II promoter	mRNA cleavage factor complex; mRNA cleavage and polyadenylation specificity factor complex
YDR303C	-0.190	-0.052	-0.016	-0.173	0.135	-0.221	-0.457	-0.545	-0.494	-0.116	-0.540	-0.008	RSC3	DNA binding	regulation of cell cycle; regulation of transcription, DNA-dependent	RSC complex; nucleus
YDR306C	0.674	1080	0.883	-0.246	0.263	-0.087	1070	1092	1661	1457	0.871	1017	YDR306C	protein binding	ubiquitin-dependent protein catabolism	ubiquitin ligase complex
YDR312W	-1162	-1324	-0.742	-0.664	-0.744	-1264	-1066	-0.760	-0.490	-1083	-0.493	0.442	SSF2	rRNA binding	conjugation with cellular fusion; ribosomal large subunit assembly and maintenance	nucleolus
YDR313C	1094	1337	1658	0.422	0.705	0.787	1559	1181	1614	0.829	0.750	0.852	PIB1	ubiquitin-protein ligase activity	protein ubiquitination	late endosome; vacuolar membrane (sensu Fungi)
YDR317W	0.571	0.388	0.505	0.466	-0.017	-0.062	1133	1051	1137	0.935	1359	1674	YDR317W	molecular_function unknown	biological_process unknown	cellular_component unknown
YDR319C	0.671	-0.053	-0.257	-1135	-0.895	-1058	-0.793	-0.857	-0.713	-0.541	-1156	-1551	YDR319C	molecular_function unknown	biological_process unknown	cellular_component unknown
YDR320C	-0.162	-0.151	-0.357	-0.259	-0.342	-0.297	-0.112	-0.295	-0.166	-0.263	-0.775	-0.826	SWA2	molecular_function unknown	ER organization and biogenesis	endoplasmic reticulum membrane
YDR321W	-2094	-2498	-1760	0.562	0.307	0.105	-1974	-1977	-1421	-2558	-2081	-1615	ASP1	asparaginase activity	asparagine catabolism	intracellular; cytosol
YDR322W	0.743	1016	1355	0.084	-0.021	-0.081	0.699	0.983	0.685	0.176	-0.119	0.744	MRPL35	structural constituent of ribosome	protein biosynthesis	mitochondrial large ribosomal subunit
YDR323C	0.656	0.700	0.257	0.483	0.109	-0.134	0.511	0.628	0.155	0.144	-0.005	0.806	PEP7	molecular_function unknown	vesicle fusion; vesicle docking; Golgi to vacuole transport	extrinsic to plasma membrane; cytoplasm
YDR324C	-1512	-2131	-1458	0.129	-0.084	-0.821	-1356	-1739	-1940	-1987	-0.510	0.259	UTP4	snoRNA binding	processing of 20S pre-rRNA	small nucleolar ribonucleoprotein complex
YDR325W	-0.399	-0.411	0.125	0.463	0.512	0.813	-0.555	-1132	-0.345	-0.855	-0.536	-1581	YCG1	molecular_function unknown	mitotic chromosome condensation	nuclear condensin complex
YDR326C	0.286	0.552	-0.246	-0.016	-0.047	0.136	0.692	0.196	0.116	0.724	0.156	1536	YDR326C	molecular_function unknown	biological_process unknown	cellular_component unknown
YDR329C	0.754	1171	1307	-0.185	0.026	0.211	1331	1213	1747	0.282	-0.436	-0.081	PEX3	molecular_function unknown	protein-peroxisome targeting; peroxisome organization and biogenesis	peroxisomal membrane
YDR330W	0.595	0.280	-0.062	0.319	0.090	0.380	0.692	0.313	0.208	1545	1463	0.999	YDR330W	molecular_function unknown	ubiquitin-dependent protein catabolism	nucleus; cytoplasm
YDR332W	0.472	0.468	0.233	0.391	0.301	-0.342	0.843	0.658	0.485	0.731	0.381	1111	YDR332W	helicase activity	biological_process unknown	mitochondrion
YDR337W	-0.283	-0.174	0.025	-0.454	-1191	-0.413	-0.310	0.003	0.106	-1056	-0.727	0.014	MRPS28	structural constituent of ribosome; RNA binding	protein biosynthesis; ribosomal small subunit assembly and maintenance	mitochondrial small ribosomal subunit
YDR338C	0.812	0.985	1043	-0.341	-0.393	0.138	1184	1013	1019	0.091	0.104	-0.002	YDR338C	molecular_function unknown	biological_process unknown	cellular_component unknown
YDR339C	-2075	-2331	-1303	-0.548	0.033	-0.603	-1650	-1250	-0.645	-3025	-0.525	-0.293	YDR339C	molecular_function unknown	biological_process unknown	cellular_component unknown
YDR340W	0.751	0.664	0.423	0.623	0.196	-0.155	0.390	-1200	0.133	-0.107	0.742	1051		molecular_function unknown	biological_process unknown	not yet annotated
YDR341C	-1660	-1330	-0.667	-0.937	-0.570	-0.333	-1537	-1896	-1036	-1867	-2111	-1668	YDR341C	arginine-tRNA ligase activity	protein biosynthesis	cytoplasm
YDR342C	0.002	-0.021	0.823	0.248	1513	1585	0.498	0.567	1660	0.034	0.884	2298	HXT7	mannose transporter activity; fructose transporter activity; glucose transporter activity	hexose transport	plasma membrane
YDR343C	0.216	0.443	1357	0.239	1939	1595	0.806	0.699	1904	-0.036	1847	2221	HXT6	mannose transporter activity; fructose transporter activity; glucose transporter activity	hexose transport	plasma membrane
YDR344C	0.148	0.031	-0.021	0.661	0.626	0.726	0.072	0.190	0.650	0.102	1135	1542		molecular_function unknown	biological_process unknown	not yet annotated
YDR345C	-0.129	-0.318	0.169	0.647	1776	1651	-1009	0.372	1347	-1314	1089	1413	HXT3	mannose transporter activity; fructose transporter activity; glucose transporter activity	hexose transport	plasma membrane
YDR346C	-1460	-0.977	-0.668	0.041	0.654	0.317	-0.343	-0.439	-0.050	-2882	-2042	-0.758	SVF1	molecular_function unknown	biological_process unknown	nucleus; cytoplasm
YDR347W	0.491	0.115	0.338	0.642		0.950	0.357	0.635	0.275	1408	0.424	1100	MRP1	structural constituent of ribosome	protein biosynthesis	mitochondrial small ribosomal subunit
YDR348C	0.674	1144	0.601	0.621	-2185		0.146	0.243	-0.273	0.351	2281	1758	YDR348C	molecular_function unknown	biological_process unknown	bud neck
YDR349C	0.624	0.529	-0.048	0.972			0.162	0.505	0.490	0.945	0.837	1039	YPS7	aspartic-type endopeptidase activity	biological_process unknown	cytoplasm; endoplasmic reticulum
YDR351W	-1392	-1047	-1424	-0.358	-0.838	-1075	-0.361	-0.249	-0.464	-0.450	-0.405	-0.271	SBE2	molecular_function unknown	cell wall organization and biogenesis	Golgi apparatus
YDR352W	-0.598	-0.622	-0.641	-0.145	-0.493	-0.302	-0.687	-0.474	-0.469	-0.764	-1165	-1331	YDR352W	molecular_function unknown	biological_process unknown	vacuolar membrane (sensu Fungi)
YDR353W	-2602	-2765	-3381	0.322	1087	1402	-2529	-2651	-2663	-1550	-2107	-3171	TRR1	thioredoxin-disulfide reductase activity	regulation of cell redox homeostasis	cytoplasm
YDR354W	-1829	-1591	-1639	-0.140	-0.232	-0.622	-1422	-1580	-0.842	-2196	-1742	-2306	TRP4	anthranilate phosphoribosyltransferase activity	tryptophan biosynthesis	nucleus; cytoplasm
YDR355C	1004	0.437		0.208	0.543	1107		0.842	2969	1919	2064			molecular_function unknown	biological_process unknown	not yet annotated
YDR356W	1387	1075	0.949	0.261	0.571	0.551	0.748	1344	0.863	1717	1449	1510	SPC110	structural constituent of cytoskeleton	microtubule nucleation	central plaque of spindle pole body; inner plaque of spindle pole body
YDR358W	1049	1463	1135	0.718	0.580	0.474	1320	1207	1292	1022	-0.021	0.001	GGA1	molecular_function unknown	Golgi to vacuole transport	Golgi trans face
YDR359C	-0.343	-0.419	-0.093	-0.351	-0.077	-0.690	-0.029	0.246	0.205	-1238	0.456	-0.124	VID21	molecular_function unknown	chromatin modification	histone acetyltransferase complex
YDR361C	-1542	-1740	-0.725	0.405	0.207	-0.128	-1374	-0.800	-0.526	-3404	-2252	-0.074	BCP1	molecular_function unknown	biological_process unknown	nucleus; cytoplasm
YDR362C	0.023	0.068	0.123	0.169	0.824	0.068	0.527	0.313	0.624	0.899	0.569	0.636	TFC6	RNA polymerase III transcription factor activity	transcription initiation from Pol III promoter	transcription factor TFIIIC complex
YDR363W	0.315	-0.015	0.212	-0.566	-0.320	-0.295	0.646	0.235	0.789	0.195	0.389	1858	ESC2	molecular_function unknown	chromatin silencing at HML and HMR (sensu Saccharomyces)	nucleus
YDR365C	-1925	-2395	-1144	-0.526	-0.609	-1229	-1646	-1061	-0.652	-1043	0.257	1193	YDR365C	molecular_function unknown	rRNA processing	nucleus; nucleolus
YDR366C	1068	1327	1180	1073	0.442	0.145	0.201	-0.096	-0.270	0.692	-0.117	-0.491	YDR366C	molecular_function unknown	biological_process unknown	cellular_component unknown
YDR367W	-0.864	-0.766	-0.219	0.283	0.059	-0.280	-0.829	-0.693	-0.314	-1060	-0.950	-1205	YDR367W	molecular_function unknown	biological_process unknown	cytoplasm; Golgi apparatus
YDR368W	-0.756	-0.642	-0.264	0.555	-0.154	0.225	-0.167	-0.296	-0.335	-0.611	-0.580	-1834	YPR1	aldehyde reductase activity; aldo-keto reductase activity; oxidoreductase activity	arabinose metabolism; D-xylose metabolism	nucleus; cytoplasm
YDR369C	-0.518	-0.443	-0.071	-0.512	-0.515	-0.370	-0.047	0.082	0.027	-0.503	0.178	-0.072	XRS2	protein binding	double-strand break repair via break-induced replication; meiotic DNA double-strand break formation; double-strand break repair via nonhomologous end-joining	nucleus
YDR370C	-1150	-1050	-0.375	-0.146	-0.245	-0.295	-1077	-0.717	-0.538	-0.747	-0.143	-0.222	YDR370C	molecular_function unknown	biological_process unknown	cytoplasm
YDR371W	-0.888	-0.894	-0.781	-0.308	-0.332	-0.435	-0.603	-1485	-1217	-0.275	-0.586	-0.475	CTS2	molecular_function unknown	biological_process unknown	cytoplasm
YDR372C	-1018	-1066	-1044	-1191	-0.626	-1140	-0.839	-0.718	-0.832	-1709	-1692	-1154	VPS74	molecular_function unknown	protein-vacuolar targeting	nucleus; cytoplasm
YDR373W	-1174	-1378	-1311	-0.689	-1366	-0.679	-1315	-1112	-0.953	-2371	-1862	-1480	FRQ1	calcium ion binding	biological_process unknown	membrane
YDR377W	0.992	1494	1689	1386	1621	1328	0.893	0.641	0.861	-0.932	-0.533	-0.647	ATP17	hydrogen-transporting ATP synthase activity, rotational mechanism	ATP synthesis coupled proton transport	proton-transporting ATP synthase complex, coupling factor F(o) (sensu Eukarya)
YDR380W	3063	4997	5106	-2947	-2434	-1846	2269	3082	3313	0.906	3095	2842	ARO10	carboxy-lyase activity; pyruvate decarboxylase activity; phenylpyruvate decarboxylase activity	leucine catabolism; phenylalanine catabolism	cytoplasm
YDR381W	-0.362	0.188	0.007	-0.582	-0.321	-0.759	-0.102	0.269	-0.164	-1067	-0.853	-1394	YRA1	RNA binding	mRNA-nucleus export	transcription export complex
YDR382W	-2116	-2835	-2592	1109	0.791	0.360	-1727	-2410	-0.408	-2726	-3113	-2887	RPP2B	structural constituent of ribosome	translational elongation; protein biosynthesis	cytosolic large ribosomal subunit (sensu Eukarya)
YDR383C	-1116	-0.860	-0.901	-0.459	-0.922	-0.918	-0.402	-0.069	-0.298	-0.350	0.200	1044	NKP1	molecular_function unknown	biological_process unknown	kinetochore
YDR385W	-1378	-2055	-1730	0.609	0.120	0.191	-1059	-2108	-1364	-1953	-1530	-1575	EFT2	translation elongation factor activity	translational elongation	ribosome
YDR387C	1211	0.996	0.788	-0.550	-0.262	-0.194	0.677	0.479	0.147	0.348	0.289	-0.953	YDR387C	permease activity	biological_process unknown	cellular_component unknown
YDR388W	0.622	0.469	0.315	-0.812	-0.461	-0.319	0.421	-0.178	0.220	1044	0.566	0.153	RVS167	cytoskeletal protein binding	polar budding; response to osmotic stress; endocytosis	actin cortical patch (sensu Saccharomyces)
YDR390C	-0.385	-0.651	-0.361	-0.536	-0.488	-0.659	-0.034	-0.440	-0.065	-0.814	-1005	-0.801	UBA2	SUMO activating enzyme activity	protein sumoylation	nucleus
YDR392W	0.008	0.503	0.475	-0.346	0.059	0.284	0.339	0.267	0.394	-0.581	-0.527	0.477	SPT3	transcription cofactor activity	histone acetylation; chromatin modification; invasive growth (sensu Saccharomyces); sporulation (sensu Fungi); pseudohyphal growth; conjugation with cellular fusion	SAGA complex
YDR393W	0.481	0.219	0.045	0.878	-1961	0.803	0.218	0.616	0.103	1067	1817	1724	SHE9	molecular_function unknown	mitochondrion organization and biogenesis; inner mitochondrial membrane organization and biogenesis	mitochondrial inner membrane
YDR394W	-1238	-0.696	-0.563	-0.879	-0.296	-0.347	-0.700	-0.082	-0.578	-1375	-1484	-0.886	RPT3	endopeptidase activity; ATPase activity	ubiquitin-dependent protein catabolism	proteasome regulatory particle (sensu Eukarya); proteasome regulatory particle, base subcomplex (sensu Eukarya)
YDR395W	-1556	-2066	-1578	0.240	-0.618	-0.905	-1177	-1677	-0.655	-2193	-1992	-1546	SXM1	protein carrier activity	mRNA-nucleus export; nucleocytoplasmic transport	nucleus
YDR396W	-0.490	-0.566	-0.613	-0.658	-0.841	-1150	-0.674	-0.584	-0.403	0.328	-0.861	0.480		molecular_function unknown	biological_process unknown	not yet annotated
YDR397C	-0.564	-0.630	-0.885	-0.540	-0.959	-1200	-0.527	-0.473	-0.220	0.911	-0.499	0.798	NCB2	transcription corepressor activity	negative regulation of transcription from Pol II promoter	nucleus
YDR398W	-2319	-1825	-1669	-0.470	-0.715	-1218	-1666	-1614	-1754	-3578	-0.745	0.368	UTP5	snoRNA binding	processing of 20S pre-rRNA	small nucleolar ribonucleoprotein complex
YDR399W	-2040	-1998	-2159	0.633	0.111	-0.138	-1688	-0.144	-1641	-3895	-2372	-0.187	HPT1	hypoxanthine phosphoribosyltransferase activity	purine nucleotide biosynthesis	nucleus; cytoplasm
YDR400W	-0.925	-1050	-1001	1433	0.992	0.735	-0.971	-1173	-1215	-1164	-1589	-1658	URH1	hydrolase activity, acting on glycosyl bonds	pyrimidine salvage; uridine catabolism	nucleus; cytoplasm
YDR405W	-0.514	0.331	0.584	-0.107	0.089	0.686	0.393	0.954	0.700	-0.857	-0.512	0.153	MRP20	structural constituent of ribosome	protein biosynthesis	mitochondrial large ribosomal subunit
YDR406W	0.964	1041	0.746	0.674	0.547	0.595	0.255	0.548	0.125	0.452	0.257	-0.029	PDR15	ATP-binding cassette (ABC) transporter activity	transport	integral to membrane
YDR409W	0.216	-0.072	0.186	0.347	0.227	0.293	0.029	0.299	0.264	-0.203	0.150	0.523	SIZ1	SUMO ligase activity	protein sumoylation	septin ring
YDR410C	-0.136	-0.645	-0.951	0.263	0.028	-0.248	-0.510	-0.274	-0.837	0.677	-0.042	0.034	STE14	protein-S-isoprenylcysteine O-methyltransferase activity	peptide pheromone maturation	endoplasmic reticulum membrane
YDR412W	-1898	-2266	-1407	-0.697	-0.930	-0.937	-1344	-0.965	-0.662	-0.506	-0.671	0.639	YDR412W	molecular_function unknown	rRNA processing	cytoplasm
YDR413C	-2164	-2675	-1337	-0.682	-0.985	-1007	-1597	-1061	-0.639	-2370	-0.438	0.663		molecular_function unknown	biological_process unknown	not yet annotated
YDR414C	-0.399	-1137	-0.569	-0.672	-0.984	-0.495	-0.651	-0.774	-1255	1579	-0.076	-0.009	ERD1	molecular_function unknown	protein-ER retention	membrane
YDR415C	-1091	-1380	-1140	-0.517	-0.140	-0.231	-0.673	-0.760	-0.311	-0.090	-0.209	-0.551	YDR415C	molecular_function unknown	biological_process unknown	cellular_component unknown
YDR417C	-2916	-4621	-3642	0.400	-0.158	-0.981	-3561	-4231	-3997	-3627	-3463	-2734		molecular_function unknown	biological_process unknown	not yet annotated
YDR418W	-3055	-3905	-3921	0.579	-0.201	-0.581	-3758	-4069	-4608	-3103	-2905	-3249	RPL12B	structural constituent of ribosome	ribosomal large subunit assembly and maintenance; protein biosynthesis	cytosolic large ribosomal subunit (sensu Eukarya)
YDR422C	0.507	0.729	0.652	-0.532	-0.259	-0.029	0.480	0.393	0.786	-0.272	0.190	0.909	SIP1	SNF1A/AMP-activated protein kinase activity	signal transduction; protein amino acid phosphorylation	vacuole
YDR423C	0.959	0.387	0.510	-0.080	-0.006	0.091	0.880	0.670	0.887	0.649	0.373	0.013	CAD1	RNA polymerase II transcription factor activity	response to cadmium ion; positive regulation of transcription from Pol II promoter	nucleus
YDR424C	0.623	-0.114	-0.011	-0.011	-0.182	-0.492	-0.231	-0.108	-0.639	-0.171	-1582	-1244	DYN2	microtubule motor activity	actin filament-based process; microtubule-based process	cell
YDR425W	0.566	0.852	1002	-0.220	0.033	0.095	0.728	0.575	0.893	-0.084	1076	0.398	SNX41	protein transporter activity	protein transport	endosome
YDR426C	0.486	0.256	0.385	0.634	0.428	0.025	0.414	0.526	0.299	1695	1695	1047		molecular_function unknown	biological_process unknown	not yet annotated
YDR427W	-1536	-1196	-1136	-1001	-0.194	-0.809	-1245	-1352	-0.510	-2186	-2112	-1911	RPN9	endopeptidase activity	ubiquitin-dependent protein catabolism	proteasome regulatory particle (sensu Eukarya); proteasome regulatory particle, lid subcomplex (sensu Eukarya)
YDR428C	-0.858	-1246	-0.893	0.042	-0.217	-0.671	-1295	-1019	-0.890	-1123	-1234	-0.720	YDR428C	molecular_function unknown	biological_process unknown	cellular_component unknown
YDR429C	-2134	-2197	-1553	-0.788	-1008	-1459	-2004	-1616	-0.925	-2428	-2060	-1585	TIF35	translation initiation factor activity	translational initiation	eukaryotic translation initiation factor 3 complex
YDR430C	-0.753	-0.779	-0.197	-0.268	-0.015	-0.285	-0.260	-0.845	-0.885	-0.055	-0.030	0.062	CYM1	molecular_function unknown	pyruvate metabolism	mitochondrion
YDR432W	0.247	-0.059	-0.068	-0.112	-0.239	0.535	-0.369	-0.361	-0.367	-0.954	-0.381	-0.978	NPL3	mRNA binding	mRNA-nucleus export	nucleus; cytoplasm
YDR433W	0.081	-0.286	-0.215	-0.174	-0.081	0.505	-0.120	-0.398	-0.031	-0.905	-0.800	-0.820	KRE22	molecular_function unknown	biological_process unknown	not yet annotated
YDR434W	-0.395	-0.149	-0.286	-0.700	-0.635	-0.686	-0.219	-0.451	-0.608	-0.750	-1903	-1023	GPI17	GPI-anchor transamidase activity	attachment of GPI anchor to protein	integral to endoplasmic reticulum membrane
YDR435C	0.594	0.786	0.660	-0.312	0.078	-0.900	1273	1038	0.863	0.610	0.820	-0.031	PPM1	C-terminal protein carboxyl methyltransferase activity	C-terminal protein amino acid methylation	cellular_component unknown
YDR436W	0.108	0.737	0.857	-0.739	-0.133	-0.267	0.968	0.548	0.433	1212	0.891	0.302	PPZ2	protein serine/threonine phosphatase activity	sodium ion homeostasis	cellular_component unknown
YDR437W	0.540	0.632	0.551		-0.107	1209	0.372	0.490	0.523	1318	2095	1799	YDR437W	molecular_function unknown	biological_process unknown	endoplasmic reticulum; nuclear membrane
YDR438W	1808	2696	2498	0.728	0.563	0.313	1169	1804	1325	1919	2214	1943	YDR438W	molecular_function unknown	biological_process unknown	integral to membrane
YDR439W	0.512	0.445	0.742	0.154	0.313	0.361	-0.127	0.065	0.001	-0.696	0.536	0.540	LRS4	molecular_function unknown	chromatin silencing at ribosomal DNA; meiosis I, chromosome segregation	nucleus; nuclear chromosome; nucleolus
YDR440W	-0.985	-1069	-1607	-0.287	-0.393	-0.318	-1200	-1292	-1086	-1414	-0.877	-0.993	DOT1	protein-lysine N-methyltransferase activity	regulation of meiosis; chromatin silencing at telomere; histone methylation	nucleus
YDR442W	-0.816	-0.566	-0.638	-0.128	-0.599	-0.076	-0.340	-0.320	-0.747	0.284	-0.418	-0.083		molecular_function unknown	biological_process unknown	not yet annotated
YDR444W	0.230	0.309	-0.077	0.819	0.163	0.077	0.084	0.101	0.163	1321	1413	1287	YDR444W	molecular_function unknown	biological_process unknown	cytoplasm
YDR447C	-2267	-3765	-3636	0.741	-0.202	-0.727	-3717	-3437	-3099	-4109	-4154	-4397	RPS17B	structural constituent of ribosome	ribosomal small subunit assembly and maintenance; protein biosynthesis	cytosolic small ribosomal subunit (sensu Eukarya)
YDR448W	-0.241	-0.597	-0.284	1190	1182	1226	0.465	0.124	0.704	0.171	-0.417	0.503	ADA2	transcription coactivator activity	histone acetylation; chromatin modification	Ada2/Gcn5/Ada3 transcription activator complex; SAGA complex
YDR449C	-3235	-3300	-2506	0.119	-0.443	-1189	-1429	-0.473	-0.755	-1615	-1138	0.300	UTP6	snoRNA binding	processing of 20S pre-rRNA	small nucleolar ribonucleoprotein complex
YDR450W	-2509	-3500	-3690	0.757	-0.285	-0.785	-3156	-3206	-3321	-3579	-3325	-3974	RPS18A	structural constituent of ribosome	protein biosynthesis	cytosolic small ribosomal subunit (sensu Eukarya)
YDR451C	-2063	-1110	-0.212	0.186	0.405	0.767	-1202	-0.093	-0.332	-2041	-1221	-1329	YHP1	specific RNA polymerase II transcription factor activity	regulation of meiosis; negative regulation of transcription from Pol II promoter	nuclear chromosome
YDR453C	0.165	-0.521	-1761	-0.562	-0.007	0.921	-0.916	-1267	-2363	0.986	-2647	-2378	TSA2	thioredoxin peroxidase activity	regulation of cell redox homeostasis	nucleus
YDR454C	-0.775	-1931	-1880	0.357	0.084	0.075	-1833	-1300	-1291	-1447	-1155	-2468	GUK1	guanylate kinase activity	GMP metabolism	nucleus; cytoplasm
YDR456W	0.704	0.997	1110	-0.457	-0.057	0.146	0.974	0.802	0.830	0.766	1249	0.763	NHX1	monovalent inorganic cation transporter activity	monovalent inorganic cation homeostasis; vacuolar acidification; monovalent inorganic cation transport; endosome transport	late endosome
YDR459C	-0.258	-0.305	-0.325	-0.069	-0.139	-0.349	-0.102	-0.145	-0.037	-1231	-0.535	-0.128	YDR459C	molecular_function unknown	biological_process unknown	cellular_component unknown
YDR462W	0.315	0.813	0.991	0.350	0.499	0.301	1218	1519	1737	1358	0.419	0.263	MRPL28	structural constituent of ribosome	protein biosynthesis	mitochondrial large ribosomal subunit
YDR463W	0.685	0.764	1096	-0.165	0.413	0.650	0.705	0.733	0.840	-0.662	-0.461	0.093	STP1	specific RNA polymerase II transcription factor activity	tRNA splicing; positive regulation of transcription from Pol II promoter	nucleus
YDR465C	-3775	-3758	-2909	0.059	-0.114	-1305	-2768	-2351	-1037	-4411	-2351	-1022	RMT2	protein-arginine N-methyltransferase activity	peptidyl-arginine methylation	nucleus; cytoplasm
YDR467C	-0.027	0.162	-0.035	-0.143	-0.406	-0.454	0.340	0.260	0.414	1059	0.445	0.704		molecular_function unknown	biological_process unknown	not yet annotated
YDR468C	-0.548	-0.703	-0.993	-0.268	-0.151	0.002	-0.862	-0.903	-1165	-1285	-1322	-1144	TLG1	t-SNARE activity; v-SNARE activity	vesicle fusion	Golgi trans face; early endosome; Golgi trans cisterna
YDR469W	0.125	-0.566	-0.741	-0.238	-1037	-0.311	-0.303	-0.367	-0.577	0.182	-0.162	-0.324	SDC1	chromatin binding; histone-lysine N-methyltransferase activity	chromatin silencing at telomere; histone methylation	nuclear chromatin
YDR471W	-3306	-4343	-4121	0.235	-0.564	-1132	-3431	-3135	-3551	-3763	-3523	-4237	RPL27B	structural constituent of ribosome	protein biosynthesis	cytosolic large ribosomal subunit (sensu Eukarya)
YDR472W	-0.862	-1004	-0.691	0.765	0.689	0.372	-0.842	-0.455	-0.470	-0.296	-0.649	-0.434	TRS31	molecular_function unknown	ER to Golgi transport	TRAPP
YDR475C	0.608	0.799	0.577	0.539	0.706	1169	0.598	0.062	0.169	1287	0.512	0.326	JIP4	molecular_function unknown	biological_process unknown	cellular_component unknown
YDR476C	0.034	0.528	0.057	-0.685	-0.313	0.234	0.450	0.336	0.279	1114	0.642	0.315	YDR476C	molecular_function unknown	biological_process unknown	endoplasmic reticulum
YDR479C	0.953	1146	1289	-0.046	0.694	0.698	0.875	0.730	0.902	1030	0.695	-0.023	PEX29	molecular_function unknown	peroxisome organization and biogenesis	peroxisomal membrane
YDR480W	0.664	0.756	0.656	0.403	0.217	0.062	0.148	0.031	-0.131	0.748	-0.874	-0.339	DIG2	transcription factor binding	invasive growth (sensu Saccharomyces)	nucleus
YDR481C	0.639	0.986	0.869	-0.217	0.301	0.371	0.345	0.140	0.421	0.274	-0.499	-0.488	PHO8	alkaline phosphatase activity	protein amino acid dephosphorylation; histone dephosphorylation	vacuolar membrane (sensu Fungi)
YDR482C	-0.388	-0.417	-1058	-0.455	-0.861	-0.214	-0.250	-0.092	-0.391	0.155	-0.342	-0.461	CWC21	molecular_function unknown	biological_process unknown	spliceosome complex
YDR483W	-0.129	-0.377	0.061	-0.226	-0.125	-0.384	-0.104	-0.641	0.239	-0.782	-0.798	-1864	KRE2	alpha-1,2-mannosyltransferase activity	cell wall mannoprotein biosynthesis; O-linked glycosylation; N-glycan processing	Golgi apparatus
YDR485C	0.670	0.830	0.992	0.183	-0.017	-0.018	0.384	0.456	0.269	0.112	0.821	0.286	VPS72	molecular_function unknown	protein-vacuolar targeting	cytoplasm; nucleus
YDR486C	-0.454	-0.456	-0.399	-1387	-1015	-0.407	-0.324	-0.278	-0.293	0.368	-0.543	-0.938	VPS60	molecular_function unknown	biological_process unknown	cytoplasm; vacuolar membrane (sensu Fungi)
YDR487C	-0.433	-0.711	-1005	0.508	0.191	0.538	-1163	-1241	-1402	0.138	-1122	-1881	RIB3	3,4 dihydroxy-2-butanone-4-phosphate synthase activity	vitamin B2 biosynthesis; aerobic respiration	cytosol; mitochondrial intermembrane space
YDR489W	-0.498	-0.730	-0.521	0.213	-0.037	0.386	-0.859	-0.693	-0.552	-1882	-0.410	-0.807	SLD5	DNA binding	DNA dependent DNA replication	GINS complex
YDR494W	-0.143	0.765	0.953	-0.537	-0.107	0.066	0.642	0.866	0.704	1642	0.479	1194	RSM28	molecular_function unknown	biological_process unknown	cellular_component unknown
YDR496C	-2759	-3023	-2212	0.391	-0.502	-0.598	-1854	-1400	-1272	-1937	-0.314	-0.206	PUF6	molecular_function unknown	biological_process unknown	nucleus; nucleolus
YDR498C	-0.003	0.173	0.300	0.313	0.504	0.158	0.646	0.760	1276	-0.076	0.164	-0.193	SEC20	v-SNARE activity	vesicle fusion; retrograde transport, Golgi to ER	endoplasmic reticulum membrane; endoplasmic reticulum
YDR500C	-1819	-2898	-2594	-0.257	-0.066	-0.074	-2627	-2073	-2931	-2753	-2969	-3421	RPL37B	structural constituent of ribosome	protein biosynthesis	cytosolic large ribosomal subunit (sensu Eukarya)
YDR502C	-3542	-1974	-2590	0.877	0.804	1263	-0.815	-1851	-1717	-3063	-2159	-1970	SAM2	methionine adenosyltransferase activity	methionine metabolism	cellular_component unknown
YDR503C	-0.367	-0.229	-0.407	-0.308	-0.321	-0.244	-0.886	-0.864	-0.565	-1413	-1700	-2517	LPP1	phosphatidate phosphatase activity	phospholipid metabolism	membrane
YDR504C	1243	1662	1561	-0.677	-0.635	-0.583	1152	0.605	0.727	0.632	0.359	-0.432	SPG3	molecular_function unknown	biological_process unknown	cellular_component unknown
YDR505C	1274	1490	1401	-0.220	-0.044	-0.264	0.998	0.956	1566	0.555	0.552	0.853	PSP1	molecular_function unknown	biological_process unknown	cytoplasm
YDR506C	0.921	0.801	0.658	-0.559	-0.143	0.108	0.726	0.643	0.226	1435	0.367	-0.423	YDR506C	molecular_function unknown	biological_process unknown	cellular_component unknown
YDR511W	0.072	0.250	-0.036	-0.378	-0.366	0.033	1101	0.840	0.475	1128	0.113	0.265	ACN9	molecular_function unknown	gluconeogenesis; carbon utilization by utilization of organic compounds	mitochondrial intermembrane space
YDR512C	-0.301	-0.404	-0.965	-0.048	-0.118	-0.119	0.119	-0.616	-0.795	0.557	-0.594	-1419	EMI1	molecular_function unknown	biological_process unknown	cellular_component unknown
YDR514C	-1202	-1727	-1259	-0.902	-1389	-1472	-1365	-1585	-1456	-1728	-0.357	0.048	YDR514C	molecular_function unknown	biological_process unknown	nucleus; mitochondrion
YDR515W	-1870	-1483	-1428	-1503	-1440	-1183	-0.749	-1366	-1114	-1246	-0.314	-0.229	SLF1	RNA binding	regulation of translation; copper ion homeostasis	polysome; cytoplasm
YDR516C	1569	1862	1325	0.733	2468	2344	1792	1094	1078	1992	1986	0.144	EMI2	molecular_function unknown	biological_process unknown	cytoplasm
YDR519W	-1178	-1812	-1743	-0.344	-0.153	-0.977	-1268	-1382	-1687	-1452	-1197	-1976	FPR2	peptidyl-prolyl cis-trans isomerase activity	biological_process unknown	endoplasmic reticulum membrane
YDR521W	0.707	0.672	0.532	-0.073	-0.112	-0.204	0.426	0.372	0.484	1014	0.626	0.706		molecular_function unknown	biological_process unknown	not yet annotated
YDR525W	0.150	0.072	-0.252	0.734	0.613	0.520	0.148	0.029	0.125	0.124	2427	2069	API2	molecular_function unknown	biological_process unknown	not yet annotated
YDR528W	-0.568	-0.423	0.075	0.113	-0.086	0.017	-0.244	-0.620	-0.059	-2382	-0.942	-0.682	HLR1	molecular_function unknown	cell wall organization and biogenesis	cytoplasm
YDR529C	1454	1814	1977	-0.231	0.429	0.132	1241	0.298	0.565	0.480	0.888	0.642	QCR7	ubiquinol-cytochrome-c reductase activity	mitochondrial electron transport, ubiquinol to cytochrome c; aerobic respiration; cytochrome bc(1) complex biogenesis	respiratory chain complex III (sensu Eukarya)
YDR530C	1061	1784	1848	-0.059	0.247	0.744	1710	1743	2038	1777	2180	1376	APA2	bis(5'-nucleosyl)-tetraphosphatase (asymmetrical) activity; bis(5'-nucleosyl)-tetraphosphatase activity	nucleotide metabolism	nucleus; cytoplasm
YDR531W	-0.876	-0.731	-0.418	-0.011	0.210	0.174	-1240	-1762	-0.947	-1675	-1796	-2792	YDR531W	pantothenate kinase activity	coenzyme A biosynthesis	nucleus; cytoplasm
YDR532C	0.997	1114	0.869	-1256	-0.325	0.599	0.491	0.754	0.587	0.992	0.888	1578	YDR532C	molecular_function unknown	biological_process unknown	spindle pole body
YDR533C	2218	2041	1246	1177	1625	1344	1852	1478	0.922	1991	0.857	0.151	HSP31	molecular_function unknown	biological_process unknown	soluble fraction
YDR534C	0.659	1568	1745	-1112	-0.946	-0.267	1166	1440	1596	0.953	0.951	0.318	FIT1	molecular_function unknown	siderochrome transport	cell wall (sensu Fungi)
YDR536W	0.065	2205	2561	0.059	0.172	0.640	1364	3397	3134	0.968	2033	1733	STL1	transporter activity	transport	membrane
YDR537C	0.575	0.595	0.522	0.361	0.509	0.715	0.168	0.064	-0.079	0.705	0.636	-0.146		molecular_function unknown	biological_process unknown	not yet annotated
YDR538W	1259	1552	1356	-0.088	-0.168	-0.218	0.918	0.850	0.968	0.542	0.710	-0.141	PAD1	carboxy-lyase activity	aromatic compound catabolism	mitochondrion
YDR539W	0.785	1154	0.687	0.708	1083	0.975	0.267	0.575	0.183	-0.167	-0.000	-0.293	YDR539W	molecular_function unknown	biological_process unknown	cytoplasm
YDR540C	1020	0.534	0.633	0.658	0.507	-0.210	0.308	0.526	0.139	1315	0.872	1150	YDR540C	molecular_function unknown	biological_process unknown	nucleus; cytoplasm
YDR542W	0.292	0.827	0.314	0.294	0.271	0.220	1314	1428	0.331	0.641	0.688	0.544	YDR542W	molecular_function unknown	biological_process unknown	cellular_component unknown
YEL001C	-2382	-2631	-2919	-0.200	-0.560	-0.502	-1944	-1996	-2399	-2111	-2796	-2473	YEL001C	molecular_function unknown	biological_process unknown	endoplasmic reticulum
YEL002C	-0.227	-0.530	-0.327	-0.317	-0.454	-0.662	-0.035	-0.140	-0.243	-1045	-1453	-1681	WBP1	dolichyl-diphosphooligosaccharide-protein glycotransferase activity	cell cycle; N-linked glycosylation	endoplasmic reticulum; nuclear membrane; oligosaccharyl transferase complex
YEL004W	0.316	0.305	0.151	0.522	0.355	0.225	0.466	0.141	0.020	0.533	0.630	0.574	YEA4	UDP-N-acetylglucosamine transporter activity	cell wall chitin biosynthesis; UDP-N-acetylglucosamine transport	endoplasmic reticulum
YEL005C	0.743	0.885	0.688	-0.142	0.265	0.353	0.853	0.830	0.830	0.178	0.314	0.046	VAB2	protein binding	biological_process unknown	cytoplasm
YEL006W	0.121	0.167	0.182	-0.027	-0.043	-0.063	0.347	0.405	0.330	0.794	0.597	0.534	YEL006W	transporter activity	transport	mitochondrial inner membrane
YEL011W	0.945	2297	1785	-0.147	0.175	0.751	1891	1321	1667	1103	0.585	-0.262	GLC3	1,4-alpha-glucan branching enzyme activity	glycogen metabolism	cytoplasm
YEL012W	1172	1687	1755	-0.082	0.233	0.260	1036	1254	1709	1069	0.801	0.613	UBC8	ubiquitin conjugating enzyme activity	protein monoubiquitination; protein polyubiquitination; negative regulation of gluconeogenesis	cytoplasm
YEL013W	-0.465	-0.547	-0.662	-0.329	-0.112	-0.369	0.026	-0.038	-0.458	-0.625	-0.997	-1335	VAC8	protein binding	vacuole inheritance; protein-vacuolar targeting; homotypic vacuole fusion, non-autophagic; microautophagy	vacuole (sensu Fungi)
YEL015W	-0.158	-0.237	0.081	-0.286	0.020	-0.303	-0.126	-0.153	0.311	-0.719	-0.629	0.144	EDC3	molecular_function unknown	biological_process unknown	cytoplasm
YEL016C	0.190	0.149	0.098	0.188	0.160	0.195	0.060	0.018	-0.213	0.608	0.607	1071	YEL016C	molecular_function unknown	biological_process unknown	cellular_component unknown
YEL017C-A	0.332	0.073	-0.005	0.119	0.335	-0.070	0.851	0.545	0.324	1075	0.517	0.132	PMP2	molecular_function unknown	cation transport	membrane
YEL018W	-0.607	-0.332	-0.292	-0.411	-0.176	0.211	-0.345	0.152	-0.293	-0.437	-0.586	0.227	EAF5	molecular_function unknown	biological_process unknown	nucleus
YEL020C	0.481	0.618	0.320	-0.035	0.323	0.428	0.600	0.578	0.377	0.648	1455	0.983	YEL020C	molecular_function unknown	biological_process unknown	cytoplasm
YEL021W	-0.753	-0.833	-0.687	-0.672	-0.939	-0.667	-0.664	-0.621	-0.333	-2353	-1509	-1174	URA3	orotidine-5'-phosphate decarboxylase activity	pyrimidine base biosynthesis	cellular_component unknown
YEL023C	0.509	0.326	0.340	0.500	0.467	0.331	0.446	0.187	0.047	0.583	0.811	0.970	YEL023C	molecular_function unknown	biological_process unknown	cellular_component unknown
YEL024W	1100	1905	2311	-1240	-0.610	-0.345	1600	0.775	0.697	-0.071	0.315	0.581	RIP1	ubiquinol-cytochrome-c reductase activity	mitochondrial electron transport, ubiquinol to cytochrome c; aerobic respiration	respiratory chain complex III (sensu Eukarya)
YEL025C	0.990	1446	1774	0.204	0.410	0.304	1222	0.534	0.866	1012	1038	0.966	YEL025C	molecular_function unknown	biological_process unknown	nucleus; cytoplasm
YEL026W	-0.873	-0.958	-0.480	1466	0.322	-0.460	-1657	-1567	-1593	-1047	-0.572	-0.788	SNU13	pre-mRNA splicing factor activity	nuclear mRNA splicing, via spliceosome; processing of 20S pre-rRNA	small nuclear ribonucleoprotein complex; nucleolus; small nucleolar ribonucleoprotein complex
YEL027W	-0.437	-1068	-0.720	-0.236	-0.099	-0.515	-0.774	-1145	-0.291	-1756	-1496	-1608	CUP5	hydrogen ion transporter activity	vacuole organization and biogenesis; endocytosis; protein-vacuolar targeting; iron ion homeostasis; copper ion homeostasis; vacuolar acidification; proton transport	hydrogen-transporting ATPase V0 domain
YEL028W	0.586	0.765	0.507	0.387	0.210	0.300	0.791	0.465	0.711	1143	1075	1125		molecular_function unknown	biological_process unknown	not yet annotated
YEL029C	-1000	-1484	-1032	-0.400	-0.623	-0.567	-0.859	-0.988	-0.562	-2569	-2048	-1285	BUD16	molecular_function unknown	bud site selection	cytoplasm
YEL030W	0.976	0.805	1481	0.109	0.175	0.226	0.737	0.383	0.558	0.711	0.681	0.398	ECM10	heat shock protein activity	protein-mitochondrial targeting	mitochondrion; mitochondrial nucleoid
YEL034W	-1100	-0.900	-0.415	-0.812	-1258	-0.293	-1653	-1484	-0.493	-0.346	0.244	0.575	HYP2	translation initiation factor activity; protein binding	translational initiation	ribosome; cytoplasm
YEL035C	1087	0.819	0.929	-0.056	0.477	0.303	0.477	0.804	0.856	2504	2999	2577	UTR5	molecular_function unknown	biological_process unknown	cellular_component unknown
YEL036C	-0.703	-0.295	0.075	-0.458	-0.383	0.175	-0.227	0.083	-0.037	-0.830	-0.544	-0.698	ANP1	mannosyltransferase activity	N-linked glycosylation	mannosyltransferase complex; Golgi cis cisterna
YEL037C	-1102	-1055	-0.842	-1016	-0.604	-0.076	-1782	-1583	-0.755	-1863	-0.779	-0.850	RAD23	damaged DNA binding	negative regulation of protein catabolism; nucleotide-excision repair, DNA damage recognition	nucleotide excision repair factor 2 complex; repairosome
YEL038W	0.787	0.567	0.555	0.303	0.560	0.830	0.212	0.098	0.108	0.939	0.412	-0.765	UTR4	molecular_function unknown	biological_process unknown	nucleus; cytoplasm
YEL039C	1195	2023	2361	-0.188	0.678	1194	1153	0.876	0.758	0.644	1141	0.971	CYC7	electron carrier activity	electron transport	mitochondrial intermembrane space
YEL040W	-2107	-1848	-2231	-0.446	-0.750	-0.867	-1522	-1743	-1647	-2677	-1068	-2074	UTR2	molecular_function unknown	cell wall organization and biogenesis	cell wall (sensu Fungi); septin ring (sensu Saccharomyces)
YEL042W	-1448	-1162	-0.835	-0.410	-0.585	-0.815	-1139	-0.829	-0.930	-0.469	-0.454	-0.312	GDA1	guanosine-diphosphatase activity; uridine diphosphatase activity	protein amino acid glycosylation	Golgi apparatus
YEL044W	0.286	0.068	-0.023	0.453	0.490	0.131	0.085	-0.027	-0.045	0.309	0.318	-0.049	IES6	molecular_function unknown	biological_process unknown	nucleus
YEL045C	0.387	0.358	0.358	0.760	0.951	0.776	-0.029	0.033	0.024		1198	1314		molecular_function unknown	biological_process unknown	not yet annotated
YEL046C	-0.541	-1210	-0.865	-0.116	-0.129	0.461	-0.558	-1086	-0.488	-1031	-1163	-1470	GLY1	threonine aldolase activity	glycine biosynthesis; threonine catabolism	cytosol
YEL047C	-0.114	-0.374	-1084	-0.357	-0.158	-0.146	-0.847	-0.992	-1222	-0.970	-1148	-0.981	YEL047C	fumarate reductase (NADH) activity	metabolism	cytoplasm
YEL049W	0.377	0.382	0.154	0.219	0.158	0.247	1177	1525	0.698	0.278	0.246	0.360	PAU2	molecular_function unknown	biological_process unknown	cellular_component unknown
YEL051W	-1241	-1464	-1035	-0.355	-0.411	-0.310	-0.660	-0.588	-0.029	-1116	-1923	-1718	VMA8	hydrogen-transporting ATPase activity, rotational mechanism	vacuolar acidification	hydrogen-transporting ATPase V1 domain; vacuolar membrane (sensu Fungi)
YEL052W	0.498	0.633	0.348	0.414	0.336	0.796	0.660	0.350	0.180	1984	1276	1029	AFG1	ATPase activity	biological_process unknown	mitochondrion
YEL053C	-0.845	-1863	-1730	0.425	0.238	-0.378	-1455	-1668	-1415	-1507	-1843	-2052	MAK10	amino-acid N-acetyltransferase activity	host-pathogen interaction; N-terminal protein amino acid acetylation	cytoplasm
YEL054C	-3298	-4064	-4597	1042	0.117	-0.871	-3553	-3919	-4195	-3476	-3272	-3710	RPL12A	structural constituent of ribosome	ribosomal large subunit assembly and maintenance; protein biosynthesis	cytosolic large ribosomal subunit (sensu Eukarya)
YEL055C	-1050	-2049	-1033	0.101	0.091	-0.355	-1041	-1227	-0.620	-1422	-1247	-0.082	POL5	DNA-directed DNA polymerase activity	DNA dependent DNA replication	nucleolus
YEL056W	-0.323	-0.682	-0.682	0.465	0.022	0.286	-0.319	-0.996	-0.766	-0.591	-1163	-1238	HAT2	H3/H4 histone acetyltransferase activity	chromatin assembly/disassembly; chromatin silencing at telomere	nucleus; cytoplasm
YEL058W	0.260	-0.127	-1103	-0.434	-1264	-0.531	-0.220	-0.519	-0.683	0.193	-0.750	-2167	PCM1	phosphoacetylglucosamine mutase activity	N-acetylglucosamine biosynthesis	cytoplasm; nucleus
YEL065W	-0.821	-0.622	-0.207	-0.771	-1224	-0.223	-0.409	-0.592	-0.197	-0.939	-0.476	-0.128	SIT1	siderochrome-iron (ferrioxamine) uptake transporter activity	iron ion homeostasis; iron-siderochrome transport	cytoplasmic vesicle; endosome
YEL066W	-0.180	-0.550	-0.667	0.322	0.056	-0.072	0.465	-0.627	-0.916	0.570	-0.688	-0.280	HPA3	histone acetyltransferase activity	histone acetylation	nucleus; cytoplasm
YEL069C	0.789	0.645	0.779	0.795	0.607	0.478	1080	0.483	0.707	-0.271	0.149	0.013	HXT13	mannose transporter activity; fructose transporter activity; glucose transporter activity	hexose transport	plasma membrane
YEL070W	0.778	0.733	-0.051	0.084	0.419	0.009	0.982	0.453	-0.566	1000	0.607	-0.641	YEL070W	molecular_function unknown	biological_process unknown	cellular_component unknown
YEL072W	-0.586	-0.928	-0.770	0.232	0.092	-0.083	-1089	-0.514	-0.469	-1180	-0.700	-0.495	RMD6	molecular_function unknown	biological_process unknown	cellular_component unknown
YEL074W	1170	0.557	-0.602	-2623	-2503	-2024	0.353	-0.505	-1310	-0.293	-1429	-2563		molecular_function unknown	biological_process unknown	not yet annotated
YEL075W-A	0.399	0.081	-0.170	-1030	-1285	-0.947	-0.469	0.144	-1014	-0.362	-0.035	-0.471
YER001W	-1089	-0.871	-1075	-1276	-1730	-0.835	-1839	-1563	-1067	-2648	-2351	-2033	MNN1	alpha-1,3-mannosyltransferase activity	O-linked glycosylation; N-glycan processing	Golgi apparatus
YER002W	-0.644	-1161	-0.347	-0.143	-0.122	-0.311	-0.374	-0.105	0.220	-0.080	0.365	0.413	NOP16	molecular_function unknown	ribosomal large subunit biogenesis	nucleus; nucleolus
YER003C	-0.057	-0.155	-0.054	0.464	0.232	0.261	-0.849	-0.859	-0.757	0.179	-0.752	-0.819	PMI40	mannose-6-phosphate isomerase activity	GDP-mannose biosynthesis; protein amino acid glycosylation; cell wall mannoprotein biosynthesis	nucleus; cytoplasm
YER005W	0.257	0.028	0.074	-0.551	-0.312	-0.281	-0.350	-0.157	-0.116	-0.258	-0.161	-0.903	YND1	nucleoside-diphosphatase activity	protein amino acid glycosylation	COPI-coated vesicle; Golgi apparatus
YER006W	-3039	-3336	-2800	0.607	0.375	-0.460	-1682	-2049	-1062	-2733	-1511	-0.460	NUG1	GTPase activity	rRNA processing	nucleus; nucleolus
YER007C-A	-2066	-2735	-2333	-0.306	-0.678	-0.769	-2140	-2530	-2057	-2536	-1382	-0.600	YER007C-A	RNA binding	biological_process unknown	cytoplasm
YER009W	-0.914	-1302	-1113	0.421	-0.247	-0.215	-1215	-1769	-0.747	-0.589	-1375	-1586	NTF2	RAN protein binding	protein-nucleus import; nucleocytoplasmic transport	nuclear membrane
YER011W	-0.850	-1209	-1107	0.486	0.773	0.468	0.266	0.335	0.097	-1118	-0.695	-0.776	TIR1	structural constituent of cell wall	response to stress	cell wall (sensu Fungi)
YER012W	-1365	-1316	-1085	-1078	-1032	-1086	-0.666	-0.699	-0.494	-1089	-1183	-0.382	PRE1	endopeptidase activity	sporulation (sensu Saccharomyces); response to stress; ubiquitin-dependent protein catabolism	nucleus; proteasome core complex, beta-subunit complex (sensu Eukarya); proteasome core complex (sensu Eukarya)
YER013W	-0.059	-0.191	-0.022	0.144	0.001	-0.112	-0.211	0.060	-0.112	-0.832	-1057	-0.973	PRP22	pre-mRNA splicing factor activity; ATP dependent RNA helicase activity	U2-type spliceosome dissembly	spliceosome complex
YER014W	-0.094	-0.754	-0.373	0.002	0.315	0.005	-0.293	0.086	0.306	-1761	-1152	-1147	HEM14	protoporphyrinogen oxidase activity	heme biosynthesis	mitochondrion
YER015W	0.098	0.857	0.546	-0.548	0.055	0.027	1825	0.743	1763	0.671	1057	1334	FAA2	long-chain-fatty-acid-CoA ligase activity	lipid metabolism; N-terminal protein myristoylation	peroxisome
YER017C	0.137	0.778	1085	-0.163	-0.096	-0.052	0.049	0.477	0.672	-0.168	-0.368	-0.114	AFG3	ATPase activity; metallopeptidase activity	proteolysis and peptidolysis; protein complex assembly; mitochondrial intermembrane space protein import	mitochondrial inner membrane; m-AAA complex
YER021W	-0.869	-0.628	-0.190	-1074	-0.986	-0.737	-0.768	-0.208	-0.048	-2065	-2034	-1105	RPN3	endopeptidase activity	ubiquitin-dependent protein catabolism	proteasome regulatory particle (sensu Eukarya)
YER022W	-0.028	0.065	0.071	-0.542	-0.414	-0.543	0.013	-0.229	-0.090	-0.876	-0.775	-0.652	SRB4	RNA polymerase II transcription mediator activity	transcription from Pol II promoter	mediator complex
YER023W	0.019	-0.273	-0.571	-0.367	-0.376	-0.148	-0.618	-0.160	-0.783	-0.290	-0.288	-1285	PRO3	pyrroline-5-carboxylate reductase activity	proline biosynthesis	cytoplasm
YER024W	1438	1760	0.710	-2176	-1587	-1743	3253	2223	1012	4800	2695	1766	YAT2	carnitine O-acetyltransferase activity	alcohol metabolism; carnitine metabolism	cytoplasm
YER025W	-1060	-0.880	-0.138	0.075	0.137	-0.318	-0.854	-0.839	-0.264	-2592	-1487	-0.977	GCD11	translation initiation factor activity	translational initiation	ribosome
YER026C	-0.085	0.787	1421	-0.557	-0.343	-0.409	0.044	0.750	1283	0.075	0.052	1514	CHO1	CDP-diacylglycerol-serine O-phosphatidyltransferase activity	phosphatidylserine biosynthesis	endoplasmic reticulum
YER027C	0.373	0.480	0.672	0.126	0.189	0.461	0.249	0.296	0.885	0.163	-0.340	0.125	GAL83	SNF1A/AMP-activated protein kinase activity	signal transduction; protein amino acid phosphorylation; filamentous growth; cell adhesion	nucleus
YER030W	-0.303	-0.288	-0.519	-0.470	-0.763	-0.698	-0.100	0.450	-0.802	-0.465	-0.484	-0.399	YER030W	molecular_function unknown	biological_process unknown	nucleus
YER031C	-1968	-2033	-1701	-0.227	-0.450	-0.075	-1503	-0.882	-0.940	-2131	-1723	-1739	YPT31	GTPase activity	exocytosis; vesicle-mediated transport	Golgi apparatus
YER032W	-0.400	-0.724	-1042	0.518	0.803	0.296	-1053	-0.596	-0.415	-1380	-0.784	-0.421	FIR1	molecular_function unknown	mRNA polyadenylation	bud neck
YER034W	0.237	0.103	-0.108	-0.008	-0.032	0.174	0.499	0.433	0.401	0.980	0.827	0.658	YER034W	molecular_function unknown	biological_process unknown	cytoplasm; nucleus
YER035W	0.975	1120	1206	0.811	0.565	0.255	0.391	1054	1253	1188	1323	0.629	EDC2	RNA binding	deadenylation-dependent decapping	nucleus; cytoplasm
YER036C	-0.010	-0.225	0.269	-0.078	-0.045	0.050	-0.846	-0.845	-0.199	-3534	-2547	-1645	YER036C	ATP-binding cassette (ABC) transporter activity	biological_process unknown	cytoplasm
YER037W	1227	0.347	0.582	1028	1102	1723	0.561	0.046	0.419	-0.137	-0.480	0.169	PHM8	molecular_function unknown	biological_process unknown	nucleus; cytoplasm
YER040W	0.506	0.708	0.454	-0.182	-0.210	-0.261	0.748	0.361	0.893	0.265	0.765	0.367	GLN3	transcription factor activity; transcriptional activator activity	positive regulation of transcription from Pol II promoter; nitrogen metabolism; regulation of nitrogen utilization	nucleus; cytosol
YER041W	-0.268	0.094	-0.041	0.397	0.189	0.226	0.074	-0.096	-0.103	0.247	0.414	0.382	YEN1	single-stranded DNA specific endodeoxyribonuclease activity	biological_process unknown	nucleus
YER042W	-1467	-0.507	-0.616	-0.536	0.086	-0.075	-0.227	0.074	-0.087	-0.711	-0.600	-1720	MXR1	protein-methionine-S-oxide reductase activity	response to oxidative stress	nucleus; cytoplasm
YER043C	-2304	-2346	-1671	-0.723	-1178	-0.700	-2122	-1738	-1713	-1971	-1441	-1111	SAH1	adenosylhomocysteinase activity	selenocysteine metabolism; methionine metabolism	cytoplasm
YER044C	-1123	-0.567	-0.895	-0.606	-0.848	-0.464	-0.668	-1169	-0.583	0.346	0.083	-0.549	ERG28	molecular_function unknown	ergosterol biosynthesis	endoplasmic reticulum membrane
YER045C	0.290	0.339	-0.137	0.131	0.222	0.195	0.264	-0.043	-0.085	0.392	0.504	-0.041	ACA1	specific RNA polymerase II transcription factor activity	transcription initiation from Pol II promoter	nucleus
YER049W	-1938	-1706	-1125	-0.348	-0.379	-0.107	-2000	-2212	-1812	-2070	-0.397	0.290	YER049W	molecular_function unknown	biological_process unknown	nucleus
YER051W	0.396	0.651	0.939	0.357	0.181	0.329	0.455	0.136	0.640	0.164	0.344	-0.001	YER051W	molecular_function unknown	biological_process unknown	cellular_component unknown
YER052C	-0.618	-1250	-0.629	0.426	0.722	0.631	0.154	-0.777	-0.300	-0.973	-0.814	-1928	HOM3	aspartate kinase activity	threonine metabolism; methionine metabolism; homoserine biosynthesis	cytoplasm
YER053C	2309	3200	2948	0.814	0.676	1184	1333	0.435	-0.164	1148	0.851	1001	YER053C	molecular_function unknown; inorganic phosphate transporter activity	biological_process unknown	mitochondrion; vacuole (sensu Fungi); endoplasmic reticulum
YER054C	2018	1973	1858	0.521	0.446	0.395	2176	0.980	1357	1695	1568	1852	GIP2	protein phosphatase regulator activity	protein amino acid dephosphorylation	protein phosphatase type 1 complex
YER055C	1360	0.521	0.130	0.485	0.278	-0.080	-1474	-1859	-0.786	-2745	-2478	-2825	HIS1	ATP phosphoribosyltransferase activity	histidine biosynthesis	cell
YER056C	-2010	-2312	-2027	-1172	-0.926	-0.825	-1517	-0.240	-0.544	-2959	-1442	-0.874	FCY2	cytosine-purine permease activity	cytosine transport; purine transport	plasma membrane
YER056C-A	-3076	-3854	-3757	0.620	-0.098	-0.388	-3246	-2452	-3653	-3240	-3424	-3517	RPL34A	structural constituent of ribosome	protein biosynthesis	cytosolic large ribosomal subunit (sensu Eukarya)
YER057C	-0.363	-1189	-1470	0.080	-0.039	0.716	-0.652	-0.281	-1038	-0.090	-1007	-1150	HMF1	molecular_function unknown	biological_process unknown	nucleus; cytoplasm; cytosol
YER059W	0.223	0.454	0.300	0.429	0.357	-0.108	0.632	0.670	0.587	0.359	-0.240	0.501	PCL6	cyclin-dependent protein kinase regulator activity	regulation of glycogen catabolism; regulation of glycogen biosynthesis	cyclin-dependent protein kinase holoenzyme complex
YER060W	-1485	-2012	-1701	0.108	0.116	0.121	-0.974	-0.042	-0.683	-2319	-0.863	-0.158	FCY21	cytosine-purine permease activity	biological_process unknown	integral to membrane
YER060W-A	-0.881	-1408	-0.929	-0.185	-0.072	-0.016	-0.926	-0.494	-1019	-2059	-1041	-0.594	FCY22	not yet annotated	transport	not yet annotated
YER062C	-2040	-2221	-2600	0.311	0.189	0.114	-3039	-1092	-0.977	-4833	-2673	-3155	HOR2	glycerol-1-phosphatase activity	response to osmotic stress; carbohydrate metabolism; glycerol biosynthesis	nucleus; cytoplasm
YER063W	-0.492	-0.559	-0.553	0.175	0.229	0.352	-0.008	-0.003	-0.319	-0.062	-0.510	-0.379	THO1	molecular_function unknown	transcription, DNA-dependent	nucleus
YER064C	-0.002	0.016	-0.169	-0.234	-0.454	-0.558	-0.785	-0.258	-0.035	-0.998	-0.535	-0.372	YER064C	molecular_function unknown	biological_process unknown	nucleus
YER065C	3252	3563	2102	-1055	-0.580	-1272	3109	1454	0.411	1723	0.708	0.083	ICL1	isocitrate lyase activity	glyoxylate cycle	cellular_component unknown
YER066C-A	1264	1337	0.902	0.982	0.613	1508	1562	0.384	1042	1458	2142	1451		molecular_function unknown	biological_process unknown	not yet annotated
YER066W	0.485	1075	0.726	0.968	0.961	1266	0.526	0.635	0.905	0.789	0.285	0.461	YER066W	molecular_function unknown	biological_process unknown	cellular_component unknown
YER067W	2175	2267	1227	1070	1782	1647	1363	0.236	-1467	2756	3004	1857	YER067W	molecular_function unknown	biological_process unknown	nucleus; cytoplasm
YER069W	-0.576	-0.625	-0.503	0.104	-0.207	-0.228	-0.966	-1236	-0.857	-2117	-1930	-2363	ARG5,6	acetylglutamate kinase activity; N-acetyl-gamma-glutamyl-phosphate reductase activity	ornithine biosynthesis; arginine biosynthesis	mitochondrial matrix
YER070W	-0.753	-0.710	-1640	-0.076	-0.461	-0.051	-1609	-0.905	-2206	-2868	-1933	-1435	RNR1	ribonucleoside-diphosphate reductase activity	DNA replication	cytoplasm
YER071C	-0.194	-0.722	-1031	0.168	-0.127	-0.370	-0.472	-0.846	-0.656	-1019	-0.745	-0.413	YER071C	molecular_function unknown	biological_process unknown	cytoplasm
YER072W	0.496	-0.523	-1037	0.086	0.041	-1095	-1601	-1556	-0.750	-1712	-1443	-2020	VTC1	molecular_function unknown	vacuole fusion, non-autophagic	vacuolar membrane
YER073W	-1163	-2839	-2224	-0.915	-1887	-1508	-3893	-2976	-2360	-1602	-2588	-2284	ALD5	aldehyde dehydrogenase activity	electron transport	mitochondrion
YER074W	-2728	-4161	-3945	0.788	-0.266	-1006	-3442	-3380	-3724	-3650	-3622	-3909	RPS24A	structural constituent of ribosome	protein biosynthesis	cytosolic small ribosomal subunit (sensu Eukarya)
YER075C	-0.349	0.191	0.156	-0.084	-0.067	-0.036	-0.470	-0.195	-0.212	-1185	-0.616	-0.897	PTP3	protein-tyrosine-phosphatase activity	protein amino acid dephosphorylation; signal transduction during conjugation with cellular fusion; inactivation of MAPK during osmolarity sensing	cytoplasm
YER078C	0.320	0.736	0.481	0.207	0.551	0.917	0.760	0.987	0.368	-0.102	-0.159	-0.105	YER078C	X-Pro aminopeptidase activity	biological_process unknown	mitochondrion
YER079W	1382	1711	1300	0.694	0.863	1295	0.913	0.693	1080	0.158	-0.318	-0.745	YER079W	molecular_function unknown	biological_process unknown	nucleus; cytoplasm
YER080W	0.463	0.096	-0.449	-0.195	0.168	-0.205	-0.226	-0.496	-0.128	-1092	-1340	-1262	FMP29	molecular_function unknown	biological_process unknown	mitochondrion
YER081W	-0.311	-0.110	-0.332	-0.010	-0.006	0.026	-2475	-3574	-2188	-4497	-2822	-3521	SER3	phosphoglycerate dehydrogenase activity	serine family amino acid biosynthesis	cytoplasm
YER082C	-1176	-1480	-1248	-0.018	-0.401	-0.680	-1249	-1265	-1156	-0.694	-0.571	0.320	UTP7	snoRNA binding	processing of 20S pre-rRNA	small nucleolar ribonucleoprotein complex
YER084W	0.615	0.554	0.349	-0.261	0.114	0.985	1687	2116	1153	1608	1705	1809		molecular_function unknown	biological_process unknown	not yet annotated
YER085C	0.450	0.166	-0.052	0.573	0.738	-0.021	-0.374	0.458	0.344	0.729	0.990	0.410	YER085C	molecular_function unknown	biological_process unknown	cellular_component unknown
YER086W	-1023	-1332	-1267	-0.347	-0.411	-0.385	-1479	-1670	-1348	-2214	-2184	-2183	ILV1	threonine ammonia-lyase activity	branched chain family amino acid biosynthesis	mitochondrion
YER087C-B	-0.615	-0.348	-0.333	-0.148	-0.029	-0.890	-0.465	-0.531	-0.306	-0.490	-0.249	-0.608	SBH1	protein transporter activity	cotranslational membrane targeting	translocon
YER087W	0.471	0.022	-0.416	-0.133	-0.072	-0.267	-0.847	-0.183	-0.364	0.057	-0.981	-0.797	YER087W	proline-tRNA ligase activity	biological_process unknown	cellular_component unknown
YER088C	1253	1142	1412	-0.148	0.193	0.648	0.169	0.366	0.468	0.122	0.174	0.187	DOT6	molecular_function unknown	cell elongation; regulation of transcription from Pol II promoter; filamentous growth; chromatin silencing at ribosomal DNA; chromatin silencing at telomere	nucleus; cytoplasm
YER089C	-1336	-1424	-1516	-0.762	-0.465	0.410	-1118	-1309	-1475	-0.836	-0.372	-1251	PTC2	protein phosphatase type 2C activity	DNA damage response, signal transduction resulting in cell cycle arrest; response to unfolded protein; inactivation of MAPK during osmolarity sensing; protein amino acid dephosphorylation; regulation of CDK activity; G1/S transition of mitotic cell cycle	nucleus; cytoplasm
YER090W	-2199	-2403	-2620	-0.248	-0.167	-0.251	-1091	-2201	-1939	-2696	-3037	-3453	TRP2	anthranilate synthase activity	tryptophan biosynthesis	cytoplasm
YER091C	-2965	-1434	-1887	0.205	1191	1282	-0.508	0.204	-0.245	-2878	-0.236	-1897	MET6	5-methyltetrahydropteroyltriglutamate-homocysteine S-methyltransferase activity	methionine biosynthesis	cytoplasm
YER092W	-1759	-1845	-1802	0.323	-0.005	0.072	-0.883	-0.739	-0.855	-0.615	-0.689	-1213	IES5	molecular_function unknown	biological_process unknown	nucleus
YER093C-A	-0.274	0.291	0.508	-0.717	-0.240	0.468	0.087	0.051	0.174	0.703	0.800	0.562	YER093C-A	molecular_function unknown	biological_process unknown	cellular_component unknown
YER094C	-1202	-0.708	-0.790	-1334	-1028	-0.543	-0.838	-0.489	-0.270	-1186	-1413	-1082	PUP3	endopeptidase activity	ubiquitin-dependent protein catabolism	proteasome core complex, beta-subunit complex (sensu Eukarya); proteasome core complex (sensu Eukarya)
YER095W	-0.770	-0.629	-0.079	-1320	-0.396	-0.532	-0.602	-0.062	0.323	0.004	0.415	-0.058	RAD51	recombinase activity	heteroduplex formation; meiotic joint molecule formation; strand invasion; double-strand break repair via single-strand annealing; double-strand break repair via synthesis-dependent strand annealing; double-strand break repair via break-induced replicatio	condensed nuclear chromosome; nuclear chromosome
YER098W	0.655	1142	0.862	0.715	0.490	0.370	1113	1057	1019	0.413	0.497	0.384	UBP9	ubiquitin-specific protease activity	protein deubiquitination	cytoplasm
YER102W	-2810	-3811	-3929	0.430	-0.024	-1007	-2606	-3462	-3423	-2863	-3387	-3947	RPS8B	structural constituent of ribosome	protein biosynthesis	cytosolic small ribosomal subunit (sensu Eukarya)
YER103W	2706	3683	3566	1331	2625	3013	3040	2784	4037	-1553	1699	1731	SSA4	heat shock protein activity; chaperone activity	SRP-dependent cotranslational membrane targeting, translocation; response to stress; protein folding	nucleus; cytoplasm
YER104W	1156	1288	1347	0.885	0.471	0.838	0.974	1345	1394	1192	0.694	0.603	RTT105	molecular_function unknown	negative regulation of DNA transposition	nucleus; cytoplasm
YER105C	-0.234	-0.458	-0.597	0.430	0.627	0.028	-0.159	-0.417	-0.381	-0.539	-0.906	-1146	NUP157	structural molecule activity	nuclear pore organization and biogenesis; protein-nucleus export; ribosomal protein-nucleus import; mRNA-binding (hnRNP) protein-nucleus import; snRNP protein-nucleus import; NLS-bearing substrate-nucleus import; tRNA-nucleus export; snRNA-nucleus export;	nuclear pore
YER109C	-0.041	0.011	0.073	-0.084	0.306	0.162	0.229	0.295	0.158	0.156	-0.464	0.531	FLO8	specific RNA polymerase II transcription factor activity	invasive growth (sensu Saccharomyces); pseudohyphal growth	nucleus; cytoplasm
YER110C	0.140	-0.068	0.055	0.195	0.355	0.055	-0.229	-0.022	-0.218	-0.591	-0.845	-0.796	KAP123	protein carrier activity	protein-nucleus import	cytoplasm; nucleus; nuclear pore
YER112W	0.213	0.349	0.174	0.056	-0.299	0.064	-0.035	0.204	0.266	0.814	0.181	0.792	LSM4	pre-mRNA splicing factor activity	nuclear mRNA splicing, via spliceosome; rRNA processing	small nuclear ribonucleoprotein complex
YER113C	-0.935	-0.980	-0.603	-0.518	-0.709	-0.369	-0.290	-0.240	-0.475	-1012	-0.571	0.098	YER113C	molecular_function unknown	biological_process unknown	COPI-coated vesicle; Golgi apparatus
YER114C	0.256	0.611	0.489	-0.093	-0.227	-0.015	0.210	0.231	0.558	0.114	0.052	-0.063	BOI2	phospholipid binding	establishment of cell polarity (sensu Saccharomyces); Rho protein signal transduction	site of polarized growth (sensu Saccharomyces); bud neck; bud
YER115C	1155	1371	1233	0.279	0.165	0.229	1018	0.804	0.782	0.592	0.816	0.824	SPR6	molecular_function unknown	sporulation (sensu Fungi)	cellular_component unknown
YER116C	0.648	0.795	0.776	-0.305	-0.259	0.380	0.821	0.963	0.668	1451	0.819	0.589	SLX8	DNA binding	DNA recombination	nucleus
YER117W	-2610	-3882	-3682	0.867	-0.313	-0.353	-4025	-3862	-3261	-3333	-3643	-3457	RPL23B	structural constituent of ribosome	protein biosynthesis	cytosolic large ribosomal subunit (sensu Eukarya)
YER118C	-0.443	-0.721	-0.422	0.214	-0.091	-0.056	-0.598	-0.310	-0.515	0.320	0.385	-0.256	SHO1	osmosensor activity	pseudohyphal growth; osmosensory signaling pathway via Sho1 osmosensor	plasma membrane; shmoo tip
YER119C	0.200	0.335	0.321	0.138	0.353	0.783	0.826	0.271	0.354	1825	1545	0.912	AVT6	amino acid transporter activity	amino acid transport	vacuole
YER119C-A	0.485	0.124	0.043	0.686	-0.271	0.064	0.087	0.135	-0.102	0.983	0.612	0.273		molecular_function unknown	biological_process unknown	not yet annotated
YER120W	-0.494	-0.907	-0.632	-0.362	-0.680	-0.464	-0.898	-0.738	-0.804	-0.534	-1708	-1534	SCS2	protein binding	myo-inositol metabolism; chromatin silencing at telomere; protein-ER targeting	integral to membrane; endoplasmic reticulum
YER122C	-0.430	-0.728	-0.376	0.099	0.179	0.032	-0.466	-0.077	-0.067	-1086	-0.478	-0.085	GLO3	ARF GTPase activator activity	retrograde transport, Golgi to ER; ER to Golgi transport	ER-Golgi intermediate compartment
YER123W	-0.323	-0.140	-0.169	-0.512	-0.592	-0.166	0.243	0.035	0.194	-0.944	-1422	0.181	YCK3	casein kinase I activity	protein amino acid phosphorylation	plasma membrane; nucleus
YER124C	1527	1424	1082	-0.019	0.015	-0.246	0.847	1200	0.892	-0.706	0.072	0.043	DSE1	molecular_function unknown	cell wall organization and biogenesis	bud neck
YER125W	-0.747	-1007	-0.179	-0.082	-0.020	-0.200	-0.860	-0.875	-0.081	-0.926	-0.508	-0.456	RSP5	ubiquitin-protein ligase activity	protein monoubiquitination; protein polyubiquitination; chromatin assembly/disassembly	ubiquitin ligase complex
YER126C	-4051	-3889	-3304	1031	-0.204	-0.969	-2319	-1899	-1669	-3516	-1342	-0.002	NSA2	molecular_function unknown	ribosomal large subunit biogenesis	nucleus
YER127W	-2618	-2658	-1936	-0.707	-1112	-1311	-2018	-1919	-1552	-2573	-1147	-0.297	LCP5	RNA binding	35S primary transcript processing; rRNA modification	small nuclear ribonucleoprotein complex; small nucleolar ribonucleoprotein complex
YER128W	-0.286	-0.289	-0.238	0.296	-0.222	-0.174	0.076	0.060	-0.141	-0.299	0.245	-0.128	YER128W	molecular_function unknown	biological_process unknown	cellular_component unknown
YER129W	0.283	0.281	0.295	-0.539	-0.032	-0.339	0.283	0.244	0.181	0.214	0.174	0.085	PAK1	protein kinase activity	protein amino acid phosphorylation; DNA dependent DNA replication	cytoplasm
YER130C	0.802	0.229	0.430	-1134	-1190	-1153	-0.742	-0.617	-0.279	-0.034	-0.309	-0.337	YER130C	molecular_function unknown	biological_process unknown	cellular_component unknown
YER131W	-1407	-2878	-2932	0.987	0.539	-0.022	-2668	-3271	-3012	-2629	-2826	-2502	RPS26B	structural constituent of ribosome	protein biosynthesis	cytosolic small ribosomal subunit (sensu Eukarya)
YER134C	0.062	-0.041	-0.338	0.290	0.503	0.814	0.123	-0.396	0.275	0.778	1254	0.435	YER134C	molecular_function unknown	biological_process unknown	nucleus; cytoplasm
YER136W	-0.801	-0.383	0.243	-0.821	-0.206	0.009	-0.455	-0.301	0.425	-0.262	-0.425	-0.067	GDI1	RAB GDP-dissociation inhibitor activity	vesicle-mediated transport	soluble fraction; membrane fraction
YER137C	-0.878	-0.822	-0.627	-0.074	-0.080	0.045	-0.359	-0.476	-0.171	0.288	0.005	-0.216	YER137C	molecular_function unknown; protein binding; RNA binding	biological_process unknown; Ty element transposition	cellular_component unknown; retrotransposon nucleocapsid
YER138C	0.398	0.212	0.153	0.161	0.530	0.632	0.121	0.260	0.073	-0.101	-0.205	-0.620	YER138C	protein binding; RNA binding; peptidase activity; ribonuclease activity; RNA-directed DNA polymerase activity; DNA-directed DNA polymerase activity	Ty element transposition	retrotransposon nucleocapsid
YER141W	0.874	1388	1700	-0.758	0.147	0.225	1587	1015	1314	0.334	0.233	-0.168	COX15	molecular_function unknown	cytochrome c oxidase biogenesis; heme a biosynthesis	mitochondrial inner membrane
YER142C	-0.468	-0.065	-0.205	-0.660	-0.595	-0.353	0.211	-0.365	-0.182	-1029	-0.045	-1065	MAG1	alkylbase DNA N-glycosylase activity	DNA dealkylation	nucleus
YER143W	-0.088	0.631	0.556	-0.231	-0.217	-0.322	0.319	0.209	0.183	0.516	0.189	0.048	DDI1	SNARE binding	vesicle-mediated transport; ubiquitin-dependent protein catabolism	plasma membrane
YER145C	-1791	-0.838	-0.458	-0.712	-0.534	-0.733	-1535	-1640	-1339	-1724	-0.781	-0.827	FTR1	iron ion transporter activity	high affinity iron ion transport	plasma membrane
YER147C	0.516	0.528	0.355	0.017	0.140	0.401	0.739	0.437	0.710	0.639	0.993	0.576	SCC4	molecular_function unknown	sister chromatid cohesion	nuclear chromatin
YER149C	0.570	0.597	0.525	1326	0.808	1422	-0.285	0.115	-0.531	0.030	0.390	0.145	PEA2	cytoskeletal regulatory protein binding	polar budding; establishment of cell polarity (sensu Saccharomyces); Rho protein signal transduction; actin filament organization	actin cap (sensu Saccharomyces); polarisome
YER150W	1857	3276	3316	1571	1797	2071	2770	3362	3615	0.059	0.909	0.996	SPI1	molecular_function unknown	biological_process unknown	cell wall (sensu Fungi)
YER152C	0.963	1495	0.793	-0.197	-0.443	0.181	0.504	0.345	0.177	1848	1104	0.465	YER152C	molecular_function unknown	biological_process unknown	nucleus; cytoplasm
YER154W	-0.871	-0.061	0.021	-0.236	-0.625	0.204	-0.476	-0.297	-0.189	-0.885	-0.533	-0.625	OXA1	protein transporter activity	mitochondrial inner membrane protein import	mitochondrial inner membrane
YER155C	0.097	0.008	0.078	0.192	0.085	-0.018	-0.033	0.668	-0.075	0.329	0.285	-0.039	BEM2	Rho GTPase activator activity; signal transducer activity	microtubule cytoskeleton organization and biogenesis; actin cytoskeleton organization and biogenesis; establishment of cell polarity (sensu Saccharomyces); small GTPase mediated signal transduction; bud growth; cell wall organization and biogenesis	intracellular
YER156C	-2791	-3597	-2408	-0.563	-0.898	-1217	-2541	-1744	-1030	-2140	-1129	-0.983	YER156C	molecular_function unknown	biological_process unknown	nucleus; cytoplasm
YER157W	-0.812	-0.833	-1122	-0.254	-0.631	-0.398	-0.558	-0.354	-0.625	-0.906	-1347	-1296	COG3	protein transporter activity	ER to Golgi transport; retrograde transport, vesicle recycling within Golgi; intra-Golgi transport	soluble fraction; peripheral to membrane of membrane fraction; Golgi transport complex
YER161C	1059	1084	1187	-0.118	0.281	-0.004	0.281	0.581	0.912	0.340	1074	1135	SPT2	DNA binding	negative regulation of transcription from Pol II promoter	nucleus
YER162C	0.709	0.843	1069	-0.226	0.042	0.057	0.982	1082	1338	0.235	0.771	0.992	RAD4	damaged DNA binding	nucleotide-excision repair, DNA damage recognition	nucleotide excision repair factor 2 complex; repairosome
YER163C	-0.541	-0.698	-0.790	0.106	0.205	0.383	-0.704	-0.768	-1588	0.007	-0.347	-0.671	YER163C	molecular_function unknown	biological_process unknown	nucleus; cytoplasm
YER164W	0.232	0.305	0.465	0.287	-0.114	0.010	-0.026	0.032	0.404	-0.254	0.018	0.268	CHD1	ATPase activity; Pol II transcription elongation factor activity	chromatin remodeling; RNA elongation from Pol II promoter	transcription elongation factor complex
YER165W	-1018	-1584	-0.960	0.058	0.162	0.222	-1026	-1282	-0.728	-1427	-0.851	-1008	PAB1	poly(A) binding	regulation of translational initiation	ribosome; nucleus; cytoplasm
YER166W	0.185	-0.123	-0.100	-0.032	0.018	0.223	0.038	0.143	0.005	0.555	0.086	0.178	DNF1	phospholipid-translocating ATPase activity	intracellular protein transport	plasma membrane
YER168C	-1795	-1781	-1317	-0.230	-0.357	-0.229	-1109	-1127	-0.617	-1724	-1540	-0.940	CCA1	tRNA adenylyltransferase activity	tRNA modification	cytoplasm; nucleus; mitochondrial matrix
YER169W	-0.007	-0.068	0.430	-0.425	-0.250	-0.146	-0.017	0.479	1030	-0.096	0.260	0.824	RPH1	specific transcriptional repressor activity	DNA repair; negative regulation of transcription from Pol II promoter	nucleus
YER170W	0.703	1363	0.793	0.439	-0.489	-0.150	0.615	0.427	-0.010	1108	0.065	0.355	ADK2	adenylate kinase activity	biological_process unknown	mitochondrial inner membrane
YER171W	-0.832	-0.661	-0.486	-0.178	0.010	-0.123	-0.921	-1062	-0.786	-1082	-1117	-0.370	RAD3	DNA helicase activity; general RNA polymerase II transcription factor activity	negative regulation of transcription from Pol II promoter, mitotic; transcription initiation from Pol II promoter; nucleotide-excision repair, DNA duplex unwinding	transcription factor TFIIH complex; nucleotide excision repair factor 3 complex
YER172C	0.847	0.687	0.555	0.234	0.180	0.496	0.501	0.210	0.272	-0.035	-0.138	0.402	BRR2	pre-mRNA splicing factor activity; ATP dependent RNA helicase activity	U2-type spliceosome conformational change to release U4 and U1	U4/U6 x U5 tri-snRNP complex; snRNP U5
YER173W	0.213	0.504	0.248	0.132	-0.230	0.053	0.310	0.345	0.372	0.089	0.370	0.851	RAD24	DNA clamp loader activity	meiotic recombination; DNA damage response, signal transduction resulting in cell cycle arrest; nucleotide-excision repair	nucleus
YER176W	0.968	1130	1159	-0.509	-0.083	-0.057	-0.025	0.180	0.763	-0.250	-0.356	-0.033	ECM32	DNA helicase activity; RNA helicase activity	regulation of translational termination	polysome
YER177W	-0.696	-1345	-1103	-0.139	-0.889	0.174	-1881	-1441	-1217	-1572	-1453	-1931	BMH1	protein binding; DNA binding	glycogen metabolism; signal transduction during filamentous growth; RAS protein signal transduction; sporulation (sensu Saccharomyces); pseudohyphal growth	nucleus
YER179W	0.034	-0.232	-0.260	-0.162	0.049	0.875	-0.045	0.012	-0.049	1610	1958	1733	DMC1	double-stranded DNA binding; single-stranded DNA binding	meiotic joint molecule formation; meiotic recombination; meiosis	condensed nuclear chromosome; nucleus
YER180C	-0.620	-0.369	-0.220	0.272	0.137	-0.138	0.043	-0.486	0.105	-0.340	-0.062	-0.276	ISC10	molecular_function unknown	sporulation	cellular_component unknown
YER182W	0.512	1181	1065	0.082	0.422	0.506	1105	1097	0.898	1876	1519	1016	FMP10	molecular_function unknown	biological_process unknown	mitochondrion
YER183C	-0.378	-0.490	-0.515	-0.245	-0.431	-0.196	-0.354	-0.686	-0.598	-1086	-0.552	-0.964	FAU1	5-formyltetrahydrofolate cyclo-ligase activity	folic acid and derivative biosynthesis	cellular_component unknown
YER185W	-1457	-1706	-3541	-2344	-2024	-1897	-0.328	-1052	-2785	1773	0.726	-0.442	YER185W	molecular_function unknown	biological_process unknown	integral to membrane
YER186C	1895	1692	1919	-0.134	-0.130	0.801	0.199	0.169	0.319	0.953	0.224	0.970	YER186C	molecular_function unknown	biological_process unknown	cellular_component unknown
YER188W	1211	1236	1281	1775	1761	2485	0.182	0.453	0.713	1426	1985	1925		molecular_function unknown	biological_process unknown	not yet annotated
YFL-TYB	1007	0.954	1080	0.582	0.623	0.760	0.308	0.589	0.138	1530	1675	1663
YFL001W	-1346	-1629	-2020	-0.861	-1368	-1733	-0.663	-1054	-1317	-0.485	-0.240	0.116	DEG1	pseudouridylate synthase activity	RNA processing	cytoplasm; nucleus
YFL002C	-1592	-1859	-1330	-0.905	-1540	-1286	-1604	-1200	-0.845	-1195	-1164	-0.887	SPB4	ATP dependent RNA helicase activity	35S primary transcript processing; ribosomal large subunit assembly and maintenance	nucleolus
YFL003C	0.080	0.085	0.088	0.121	-0.088	0.246	0.247	0.394	0.276	0.832	0.150	0.720	MSH4	DNA binding	meiotic recombination	nuclear chromosome
YFL004W	0.219	0.274	0.011	-0.229	-0.052	-0.880	-0.374	0.330	0.253	-0.695	-1277	-1162	VTC2	molecular_function unknown	protein localization; vacuole fusion, non-autophagic	vacuolar membrane
YFL005W	-0.198	0.005	-0.120	-0.147	-0.408	0.076	-0.276	-0.108	-0.009	-0.086	-1448	-0.959	SEC4	RAB small monomeric GTPase activity	small GTPase mediated signal transduction; polar budding; vesicle fusion; Golgi to plasma membrane transport; cytokinesis; exocytosis	actin cap (sensu Saccharomyces); transport vesicle
YFL007W	-0.476	-0.229	0.109	-0.891	-0.717	-0.977	-0.303	-0.210	0.245	-0.359	-0.246	-0.379	BLM3	molecular_function unknown	biological_process unknown	membrane
YFL008W	-0.398	-0.793	-0.515	0.077	-0.083	0.036	-0.407	-0.522	0.169	-0.978	-0.903	-0.653	SMC1	double-stranded DNA binding; AT DNA binding; DNA secondary structure binding; ATPase activity	mitotic chromosome segregation	nuclear cohesin complex
YFL010C	-0.359	-1005	-0.787	-0.460	-0.547	-0.103	-1050	-1437	-1002	-2368	-2063	-3597	WWM1	molecular_function unknown	response to dessication	cytoplasm; nucleus
YFL010W-A	0.035	-0.677	-0.514	0.014	-0.123	-0.333	-0.792	-1071	-1066	-0.001	-1268	-0.178	AUA1	molecular_function unknown	amino acid transport	cellular_component unknown
YFL011W	0.216	0.070	0.154	-0.450	-0.542	-1130	-0.198	-1026	-0.353	-2856	-0.364	-1684	HXT10	galactose transporter activity; mannose transporter activity; fructose transporter activity; glucose transporter activity	hexose transport	plasma membrane
YFL012W	0.507	0.740	0.810	0.624	0.454	0.462	0.817	0.364	0.456	0.477	0.941	1204	YFL012W	molecular_function unknown	biological_process unknown	cellular_component unknown
YFL012W-A	1403	1878	2951	0.303	0.025	0.400	0.856	1331	0.916	0.195	0.912	0.149
YFL014W	1431	2048	2892	-0.249	-0.032	0.378	0.668	1497	0.645	0.269	0.693	-0.244	HSP12	heat shock protein activity	response to heat; response to oxidative stress; hyperosmotic response; response to dessication; cell adhesion	nucleus; cytoplasm
YFL015C	0.444	0.761	0.133	0.060	0.746	-0.189	0.878	0.682	0.164	0.572	-0.028	1322		molecular_function unknown	biological_process unknown	not yet annotated
YFL016C	2934	2742	3017	2128	2228	2356	2356	1660	2490	2884	2011	2015	MDJ1	co-chaperone activity	proteolysis and peptidolysis; protein folding	mitochondrial inner membrane
YFL017C	-0.295	-0.165	-0.121	-0.333	-0.436	-0.099	-0.645	-0.446	-0.651	-0.441	-0.154	-0.220	GNA1	glucosamine 6-phosphate N-acetyltransferase activity	UDP-N-acetylglucosamine biosynthesis	nucleus; cytoplasm
YFL017W-A	0.307	0.171	0.106	0.674	0.900	-0.142	0.396	0.102	0.268	1020	0.449	0.123	SMX2	pre-mRNA splicing factor activity	nuclear mRNA splicing, via spliceosome	small nuclear ribonucleoprotein complex
YFL019C	-1397	-2034	-1837	-0.414	-0.102	-0.228	-1201	-1278	-1090	-2073	-2348	-1949		molecular_function unknown	biological_process unknown	not yet annotated
YFL020C	0.609	0.888	0.407	0.235	0.177	0.282	1443	1490	0.485	0.927	0.826	0.490	PAU5	molecular_function unknown	biological_process unknown	cellular_component unknown
YFL021W	1473	2238	2473	-0.150	-0.173	0.331	1057	1533	1518	0.210	1621	0.859	GAT1	specific RNA polymerase II transcription factor activity; transcriptional activator activity	regulation of nitrogen utilization; transcription initiation from Pol II promoter	nucleus
YFL022C	-1292	-1363	-0.819	0.047	-0.067	0.100	-2035	-1086	-0.930	-0.616	-0.791	-1736	FRS2	phenylalanine-tRNA ligase activity	phenylalanyl-tRNA aminoacylation	phenylalanine-tRNA ligase complex; cytoplasm
YFL023W	-1972	-2124	-1296	-0.179	-0.604	-0.450	-1439	-0.850	-0.351	-1639	0.053	0.363	BUD27	molecular_function unknown	bud site selection	cytoplasm
YFL024C	0.689	0.500	0.559	0.458	0.632	0.271	0.448	0.587	0.561	1200	1079	0.949	EPL1	histone acetyltransferase activity	regulation of transcription from Pol II promoter; histone acetylation	histone acetyltransferase complex
YFL025C	-0.445	-0.102	-0.136	-0.195	-0.259	-0.207	-0.311	-0.204	-0.720	0.047	-0.048	0.307	BST1	molecular_function unknown	vesicle organization and biogenesis; ER-associated protein catabolism	endoplasmic reticulum; integral to membrane
YFL026W	0.565	0.681	0.723	0.098	0.063	0.449	0.855	0.786	0.549	0.878	1316	1088	STE2	mating-type alpha-factor pheromone receptor activity	response to pheromone during conjugation with cellular fusion; cell projection biogenesis	integral to plasma membrane
YFL028C	-1382	-1601	-1576	-0.290	-0.436	-0.238	-0.879	-0.749	-0.936	-1970	-1978	-2141	CAF16	ATP-binding cassette (ABC) transporter activity	regulation of transcription, DNA-dependent	CCR4-NOT complex; cytoplasm
YFL029C	0.756	1131	1495	-0.244	0.115	0.322	0.362	0.729	0.374	0.105	0.013	0.032	CAK1	protein kinase activity	protein amino acid phosphorylation; cell cycle; meiosis	cytoplasm
YFL030W	2346	3441	3569	-0.189	-0.205	0.880	3103	2518	1312	3513	4821	3529	AGX1	alanine-glyoxylate transaminase activity	glyoxylate cycle	cellular_component unknown
YFL034C-A	-2442	-2137	-3064	0.607	-0.482	-0.956	-2351	-1513	-2228	-2239	-1096	-2839	RPL22B	structural constituent of ribosome	protein biosynthesis	cytosolic large ribosomal subunit (sensu Eukarya)
YFL034C-B	-0.449	-0.609	-0.459	-0.438	-0.554	-0.530	-0.629	-0.469	-0.581	0.438	0.297	0.193	MOB2	protein kinase activator activity	establishment and/or maintenance of cell polarity (sensu Saccharomyces); regulation of exit from mitosis; protein amino acid phosphorylation	nucleus; bud neck; bud; shmoo tip
YFL034W	-1023	-1483	-1122	-0.543	-0.337	-0.566	-1072	-1188	-0.970	-1679	-2445	-1994	YFL034W	molecular_function unknown	biological_process unknown	cellular_component unknown
YFL037W	-0.458	-0.520	-0.328	-0.194	0.382	0.295	-0.805	-1305	-0.886	-0.701	-0.846	-1231	TUB2	structural constituent of cytoskeleton	mitotic chromosome segregation; homologous chromosome segregation; nuclear migration during conjugation with cellular fusion; nuclear migration (sensu Saccharomyces)	spindle pole body; cytoplasmic microtubule; nuclear microtubule; kinetochore microtubule; polar microtubule
YFL039C	0.479	-0.049	-0.380	0.142	-0.433	0.256	0.062	-0.918	-0.378	-0.629	-0.747	-1388	ACT1	structural constituent of cytoskeleton	mitotic spindle orientation (sensu Saccharomyces); cell cycle dependent actin filament reorganization; vesicle transport along actin filament; isotropic bud growth; apical bud growth; cell wall organization and biogenesis; response to osmotic stress; endo	actin cortical patch (sensu Saccharomyces); contractile ring (sensu Saccharomyces); actin cable (sensu Saccharomyces); histone acetyltransferase complex; actin filament
YFL042C	0.551	0.639	0.526	-0.272	0.103	0.388	0.320	0.470	0.346	0.756	0.351	-0.544	YFL042C	molecular_function unknown	biological_process unknown	cellular_component unknown
YFL045C	-0.498	-0.671	-0.397	-0.344	-0.691	-0.286	-0.884	-0.744	-0.258	-1502	-1859	-1986	SEC53	phosphomannomutase activity	protein-ER targeting	cytosol
YFL046W	-0.453	-0.412	-0.512	-0.671	-0.904	-0.183	-0.302	-0.449	-0.606	-0.196	-0.471	-0.592	FMP32	molecular_function unknown	biological_process unknown	mitochondrion
YFL047W	0.346	0.331	0.150	0.423	0.831	1034	0.312	-0.083	0.665	0.172	-0.001	0.330	RGD2	Rho GTPase activator activity	small GTPase mediated signal transduction	cytoplasm; bud neck
YFL048C	-0.499	-0.387	-0.011	-0.187	-0.145	-0.366	-0.255	-0.368	-0.395	-0.342	-0.714	-0.351	EMP47	molecular_function unknown	ER to Golgi transport	COPII-coated vesicle; Golgi apparatus
YFL049W	-0.023	0.295	0.359	-0.294	-0.788	0.550	0.004	0.458	0.329	0.269	-0.053	0.488	YFL049W	molecular_function unknown	biological_process unknown	nucleus
YFL050C	0.664	0.529	1242	0.270	-0.028	0.145	0.403	0.689	0.812	0.039	0.549	-0.199	ALR2	di-, tri-valent inorganic cation transporter activity	di-, tri-valent inorganic cation transport; magnesium ion transport	plasma membrane
YFL051C	0.840	1124	1553	0.893	1581	0.819	0.698	0.843	1001	-0.164	0.563	0.467	YFL051C	molecular_function unknown	biological_process unknown	cellular_component unknown
YFL052W	2268	2474	2429	0.918	1650	0.845	1358	1349	0.986	1154	-0.470	0.105	YFL052W	DNA binding	biological_process unknown	cellular_component unknown
YFL053W	0.596	0.481	0.844	0.861	1034	1155	0.944	0.157	1073	1863	1999	2077	DAK2	glycerone kinase activity	glycerol catabolism; response to stress	cellular_component unknown
YFL054C	0.999	1532	1313	0.256	1076	0.386	1567	1774	0.571	0.580	0.813	0.483	YFL054C	water channel activity; glycerol transporter activity; transporter activity	water transport	integral to membrane
YFL056C	0.914	0.938	0.015	0.229	0.458	0.702	0.741	0.312	0.128	0.281	0.297	-0.242	AAD6	aryl-alcohol dehydrogenase activity	aldehyde metabolism	cellular_component unknown
YFL057C	0.944	0.843	-0.463	0.626	0.681	0.639	0.829	0.446	-0.238	0.909	0.121	0.570	AAD16	aryl-alcohol dehydrogenase activity	aldehyde metabolism	cellular_component unknown
YFL059W	0.097	-0.608	-0.050	-0.318	-0.199	0.066	0.858	0.943	0.629	0.624	1090	0.657	SNZ3	protein binding	pyridoxine metabolism; thiamin biosynthesis	cellular_component unknown
YFL060C	-0.023	-0.461	-0.748	-0.365	-0.173	-0.360	0.339	-0.150	0.090	0.168	-0.281	0.118	SNO3	molecular_function unknown	pyridoxine metabolism; thiamin biosynthesis	cellular_component unknown
YFL061W	-1463	-2508	-2215	-0.366	-0.325	0.053	0.903	0.213	-0.923	0.507	0.708	0.217	YFL061W	molecular_function unknown	biological_process unknown	cellular_component unknown
YFL065C	-0.611	-0.648	-0.700	-0.400	-0.769	-0.494	-0.322	-0.145	-0.907	-0.492	-0.400	-0.332	YFL065C	molecular_function unknown	biological_process unknown	cellular_component unknown
YFL066C	0.155	0.689	0.511	-0.016	-0.960	1124	0.349	0.982	0.353	0.587	0.729	-0.023	YFL066C	molecular_function unknown	biological_process unknown	cellular_component unknown
YFR001W	-1695	-1729	-1479	-1023	-1113	-2089	-1877	-1190	-1168	-0.943	-0.522	-0.503	LOC1	mRNA binding	ribosomal large subunit biogenesis	nucleus
YFR002W	-0.539	-0.693	-0.438	0.112	-0.092	-0.131	-0.395	-0.286	-0.147	-0.819	-0.664	-0.256	NIC96	structural molecule activity	nuclear pore organization and biogenesis; protein-nucleus export; ribosomal protein-nucleus import; mRNA-binding (hnRNP) protein-nucleus import; snRNP protein-nucleus import; NLS-bearing substrate-nucleus import; protein-nucleus import; tRNA-nucleus expor	nuclear pore
YFR005C	-1052	-0.862	-0.672	0.074	0.056	-0.161	-0.750	-0.644	-0.213	-1332	-0.436	0.191	SAD1	pre-mRNA splicing factor activity	nuclear mRNA splicing, via spliceosome	nucleus
YFR007W	0.143	0.745	0.747	-0.063	0.171	0.483	0.496	0.383	0.425	0.906	0.666	0.081	YFR007W	molecular_function unknown	biological_process unknown	cellular_component unknown
YFR008W	0.728	1119	0.826	-0.400	0.057	-0.205	0.879	0.574	0.905	-0.347	-0.072	-0.503	FAR7	molecular_function unknown	cell cycle arrest in response to pheromone	cellular_component unknown
YFR009W	-0.810	-0.917	-0.673	-0.059	-0.039	-0.343	-0.163	-0.514	-0.190	-1485	-0.116	0.133	GCN20	molecular_function unknown	regulation of translational elongation	cytosolic ribosome (sensu Eukarya); cytosol
YFR010W	-0.324	-0.060	-0.254	-0.258	-0.355	-0.091	-0.613	-0.586	-0.268	-0.774	-1302	-0.943	UBP6	ubiquitin-specific protease activity	protein deubiquitination	proteasome regulatory particle (sensu Eukarya)
YFR011C	0.092	0.227	0.915	-0.866	-0.727	-0.540	-0.050	0.428	0.131	-0.694	-0.807	-0.182	YFR011C	molecular_function unknown	biological_process unknown	mitochondrion; cytoplasm
YFR012W	0.644	0.809	0.424	0.520	0.490	0.632	0.390	0.708	0.991	0.398	0.616	0.625	YFR012W	molecular_function unknown	biological_process unknown	cellular_component unknown
YFR015C	2408	3421	2863	0.083	0.998	0.225	2811	2717	3014	1429	2002	0.649	GSY1	glycogen (starch) synthase activity	glycogen metabolism	cytoplasm
YFR016C	1060	1412	1114	-0.065	0.102	0.937	-0.111	0.260	0.882	0.533	0.630	0.389	YFR016C	molecular_function unknown	biological_process unknown	cytoplasm; bud
YFR017C	1603	2633	2726	0.589	0.625	1732	1808	1622	1478	2814	2774	2350	YFR017C	molecular_function unknown	biological_process unknown	cytoplasm
YFR019W	0.068	0.029	-0.127	0.158	-0.169	0.637	-0.082	0.192	0.114	1068	1457	0.539	FAB1	1-phosphatidylinositol-3-phosphate 5-kinase activity	phospholipid metabolism; vacuole organization and biogenesis; response to stress	vacuolar membrane
YFR020W	0.556	0.697	1010	0.285	0.840	1388	0.451	0.593	0.784	0.708	1256	0.571		molecular_function unknown	biological_process unknown	not yet annotated
YFR022W	0.538	0.759	0.836	0.136	0.159	0.335	-0.150	-0.699	-0.345	0.100	-0.043	0.094	YFR022W	molecular_function unknown	biological_process unknown	cellular_component unknown
YFR023W	-0.364	-0.840	-1012	0.406	0.219	-0.298	-0.112	-0.447	-0.909	-0.896	-0.964	-1207	PES4	molecular_function unknown	DNA dependent DNA replication	cellular_component unknown
YFR024C-A	-0.895	-0.501	-0.830	-0.509	-0.059	0.082	-0.584	-0.591	-0.719	-0.027	-0.867	-0.774	LSB3	molecular_function unknown	actin filament organization	mitochondrion; cytoplasm; bud neck
YFR025C	-1471	-1718	-1894	0.490	0.504	0.344	-1463	-1008	-1269	-1282	-1700	-1966	HIS2	histidinol-phosphatase activity	histidine biosynthesis	cell
YFR026C	0.013	0.782	0.696	0.412	0.323	0.481	0.472	0.435	0.466	-0.042	-0.218	0.208	YFR026C	molecular_function unknown	biological_process unknown	cellular_component unknown
YFR027W	0.288	0.261	-0.451	-0.314	-0.687	-1153	-0.521	-0.531	-0.655	0.078	-0.966	0.060	ECO1	acetyltransferase activity	sister chromatid cohesion; DNA replication; DNA repair	nuclear chromatin
YFR028C	-1194	-1343	-1045	-0.524	-0.734	-0.838	-1515	-0.688	-0.996	-2597	-1885	-1540	CDC14	phosphoprotein phosphatase activity	protein amino acid dephosphorylation; regulation of exit from mitosis	nucleus; nucleolus; spindle pole body
YFR029W	0.682	1125	0.998	0.018	-0.332	-0.106	0.613	1078	1048	0.476	0.848	-0.200	PTR3	amino acid binding	chemosensory perception	extrinsic to plasma membrane
YFR030W	-3347	-2461	-2837	0.338	0.769	0.740	-0.548	-0.380	-1063	-2644	-0.842	-2113	MET10	sulfite reductase (NADPH) activity	sulfate assimilation	sulfite reductase complex (NADPH)
YFR031C	0.999	1009	0.559	0.911	0.804	0.690	0.522	0.544	0.178	1492	1665	0.799	SMC2	ATPase activity; double-stranded DNA binding; AT DNA binding; DNA secondary structure binding	mitotic chromosome condensation; mitotic chromosome segregation	nuclear condensin complex
YFR031C-A	-3600	-4665	-4368	0.784	-0.228	-0.776	-3006	-3476	-3354	-3040	-2868	-3092	RPL2A	structural constituent of ribosome	protein biosynthesis	cytosolic large ribosomal subunit (sensu Eukarya)
YFR032C	-0.572	-0.264	-0.418	0.758	1141	1320	-0.052	0.662	0.270	0.280	1117	1179	YFR032C	molecular_function unknown	biological_process unknown	cellular_component unknown
YFR034C	0.866	1113	1091	-0.661	-0.342	0.417	0.453	0.925	1232	0.681	0.845	1135	PHO4	transcription factor activity	phosphate metabolism; cellular response to phosphate starvation	cytoplasm; nucleus
YFR037C	-1218	-1358	-1058	-0.767	-0.626	-0.228	-0.932	-0.343	-0.570	-1788	-0.525	0.148	RSC8	molecular_function unknown	chromatin remodeling	nucleosome remodeling complex; nucleus
YFR038W	-0.646	-0.455	-0.560	-0.390	-0.533	-0.205	-0.421	-0.337	-0.263	-0.825	-0.821	0.311	YFR038W	helicase activity	biological_process unknown	cellular_component unknown
YFR040W	1132	1251	1665	-0.187	0.111	0.157	1002	1217	1579	-0.618	-0.601	0.497	SAP155	protein serine/threonine phosphatase activity	G1/S transition of mitotic cell cycle	cytoplasm
YFR042W	0.017	-0.001	-0.213	0.106	-0.033	-0.384	-0.395	-0.432	-0.649	-1259	-1263	-1936	YFR042W	molecular_function unknown	biological_process unknown	cellular_component unknown
YFR047C	1413	1140	1027	0.413	1043	0.845	0.921	0.983	0.684	0.850	0.140	-0.353	BNA6	nicotinate-nucleotide diphosphorylase (carboxylating) activity	nicotinamide adenine dinucleotide biosynthesis	nucleus; cytoplasm
YFR049W	0.777	1292	0.906	-0.369	-0.529	-0.109	0.731	1077	0.317	0.705	0.356	0.421	YMR31	structural constituent of ribosome	protein biosynthesis	mitochondrial small ribosomal subunit
YFR050C	-0.973	-0.625	-0.378	-0.836	-0.631	-0.283	-1071	-0.685	-0.220	-1646	-1060	-0.923	PRE4	endopeptidase activity	ubiquitin-dependent protein catabolism	proteasome core complex, beta-subunit complex (sensu Eukarya); proteasome core complex (sensu Eukarya)
YFR051C	-1238	-0.890	-0.712	-0.820	-0.695	-0.441	-1166	-1211	-1258	-2364	-2180	-2207	RET2	protein binding	ER to Golgi transport; retrograde transport, Golgi to ER	COPI vesicle coat
YFR052W	-0.852	-0.633	-0.857	-0.845	-0.562	-0.283	-1024	-0.942	-0.677	-1252	-1099	-0.815	RPN12	endopeptidase activity	ubiquitin-dependent protein catabolism	proteasome regulatory particle (sensu Eukarya)
YFR054C	0.059	-0.624	-0.465	0.761	0.615	0.428	0.072	-0.301	-0.784	2052	1383	1333		molecular_function unknown	biological_process unknown	not yet annotated
YFR055W	0.601	-0.295	-0.494	-0.498	-0.934	-0.802	-0.862	-1230	-2164	-0.059	-1229	0.043	YFR055W	cystathionine beta-lyase activity	sulfur metabolism; copper ion homeostasis	cellular_component unknown
YGL001C	-0.641	-0.173	-0.244	-0.828	0.005	-0.254	-1733	-1675	-1966	-0.519	-0.649	-1152	ERG26	C-3 sterol dehydrogenase (C-4 sterol decarboxylase) activity	ergosterol biosynthesis	endoplasmic reticulum; endoplasmic reticulum membrane
YGL002W	0.292	0.527	0.621	0.290	0.135	0.208	0.701	0.410	0.513	0.027	-0.442	-0.156	ERP6	molecular_function unknown	secretory pathway	integral to membrane
YGL003C	0.418	0.964	1161	-0.362	0.098	0.048	0.262	0.823	0.874	-0.301	0.085	0.259	CDH1	enzyme activator activity	cyclin catabolism; mitotic chromosome segregation; mitotic metaphase/anaphase transition; ubiquitin-dependent protein catabolism; mitotic spindle elongation; regulation of cell size	anaphase-promoting complex; cytoplasm; nucleus
YGL004C	1044	0.669	0.573	0.372	1095	1045	0.776	0.523	0.209	0.692	-0.089	0.377	RPN14	endopeptidase activity	proteolysis and peptidolysis	cytoplasm; proteasome regulatory particle (sensu Eukarya)
YGL006W	1619	1532	0.839	-0.935	-0.755	-0.702	1413	0.919	1200	1146	0.345	0.232	PMC1	calcium-transporting ATPase activity	calcium ion homeostasis; calcium ion transport	vacuolar membrane (sensu Fungi)
YGL007W	0.472	0.454	0.543	-0.002	0.125	-0.018	0.446	-0.024	-0.559	1438	1829	1306		molecular_function unknown	biological_process unknown	not yet annotated
YGL008C	-2205	-3031	-2107	1325	2015	2379	-1183	-1255	-0.500	-0.884	-1350	-1286	PMA1	hydrogen-exporting ATPase activity, phosphorylative mechanism	regulation of pH; proton transport	plasma membrane; endoplasmic reticulum; vacuole (sensu Fungi)
YGL009C	-0.800	-1939	-1883	-1562	-2014	-0.556	-3605	-3096	-1803	-0.603	-2542	-2834	LEU1	3-isopropylmalate dehydratase activity	leucine biosynthesis	cytosol
YGL010W	0.187	0.411	0.841	0.405	0.157	0.102	1002	0.454	1228	0.724	0.599	0.689	YGL010W	molecular_function unknown	biological_process unknown	endoplasmic reticulum
YGL011C	-0.802	-0.675	-0.454	-0.546	-0.390	-0.612	-0.510	-0.339	-0.426	-0.728	-0.535	-0.476	SCL1	endopeptidase activity	ubiquitin-dependent protein catabolism	proteasome core complex, alpha-subunit complex (sensu Eukarya)
YGL012W	-2094	-2676	-2239	-0.108	0.110	0.415	-2108	-2564	-2949	-1460	-1647	-2404	ERG4	delta24(24-1) sterol reductase activity	ergosterol biosynthesis	endoplasmic reticulum
YGL013C	-0.323	0.047	-0.224	-1254	-1084	-0.931	-0.246	-0.292	-0.209	-0.674	-0.559	-0.493	PDR1	DNA binding; transcriptional activator activity	response to drug; regulation of transcription from Pol II promoter	nucleus
YGL014W	1469	1150	1250	0.468	-0.192	0.688	0.468	1158	0.369	1171	1895	1853	PUF4	mRNA binding	loss of chromatin silencing during replicative cell aging; protein targeting; mRNA catabolism, deadenylation-dependent	cytoplasm
YGL016W	-0.887	-0.810	-0.814	0.209	0.180	-0.614	-0.741	-0.521	-0.709	-1619	-1199	-0.425	KAP122	protein carrier activity	response to drug; protein-nucleus import	nuclear pore; cytoplasm
YGL017W	-0.411	-0.694	-0.746	-0.528	-0.206	-0.653	-0.106	0.008	-0.172	0.486	-0.542	-0.160	ATE1	arginyltransferase activity	ubiquitin-dependent protein catabolism; protein modification	cytoplasm
YGL019W	-0.344	-0.390	-0.296	-0.318	-0.238	-0.376	-0.067	-0.329	-0.137	0.046	0.293	-0.094	CKB1	protein kinase CK2 activity	establishment of cell polarity (sensu Saccharomyces); G2/M transition of mitotic cell cycle; G1/S transition of mitotic cell cycle; cell ion homeostasis; protein amino acid phosphorylation; flocculation; response to DNA damage stimulus; regulation of tran	protein kinase CK2 complex
YGL020C	-1097	-0.907	-1082	-0.190	-0.268	-0.520	-1402	-0.732	-1439	-0.343	-0.849	-0.340	MDM39	molecular_function unknown	mitochondrion organization and biogenesis	endoplasmic reticulum
YGL022W	-0.669	-0.562	-0.874	-0.312	-0.456	-0.226	-0.590	-0.274	-0.367	-0.358	-0.817	-0.876	STT3	dolichyl-diphosphooligosaccharide-protein glycotransferase activity	N-linked glycosylation	oligosaccharyl transferase complex
YGL023C	-0.544	-0.466	-0.431	-0.876	-0.434	-0.266	-0.314	-0.060	-0.326	-0.843	-0.610	-0.353	PIB2	phosphatidylinositol binding	vesicle-mediated transport	late endosome
YGL026C	-2332	-2796	-2530	-0.599	-0.767	-0.561	-1526	-1956	-1411	-2053	-2097	-2749	TRP5	tryptophan synthase activity	tryptophan biosynthesis	cytoplasm; nucleus
YGL027C	-0.341	-0.238	-1103	-0.690	-0.786	-1073	0.162	-0.794	-1820	-0.219	-1113	-1449	CWH41	mannosyl-oligosaccharide glucosidase activity	cell wall organization and biogenesis	endoplasmic reticulum membrane
YGL029W	-1882	-2552	-1458	-0.164	0.208	-0.492	-0.974	-0.323	-0.758	-0.105	-0.391	1341	CGR1	molecular_function unknown	ribosome biogenesis; rRNA processing	nucleolus
YGL030W	-2633	-3982	-3945	1205	0.277	-0.470	-2932	-3174	-2945	-2937	-3205	-2842	RPL30	structural constituent of ribosome	negative regulation of translation; negative regulation of nuclear mRNA splicing, via spliceosome; rRNA processing; protein biosynthesis	cytosolic large ribosomal subunit (sensu Eukarya); cytoplasm
YGL031C	-2498	-3685	-3834	0.495	-0.019	-0.658	-2564	-3165	-3218	-2841	-3223	-3485	RPL24A	RNA binding; structural constituent of ribosome	protein biosynthesis	cytosolic large ribosomal subunit (sensu Eukarya)
YGL033W	0.568	-0.002	0.036	0.413		0.075	0.514	0.237	0.012	1308	1018	1278	HOP2	molecular_function unknown	synapsis	condensed nuclear chromosome
YGL035C	-0.500	-0.141	-0.342	0.432	0.279	0.330	-1946	-1401	-0.981	-2091	-0.703	0.408	MIG1	specific RNA polymerase II transcription factor activity	glucose metabolism; regulation of transcription from Pol II promoter	cytoplasm; nucleus
YGL038C	-0.884	-0.430	-0.128	-0.326	-0.950	-0.505	-0.748	-0.084	-0.303	-0.985	-0.671	-0.423	OCH1	alpha-1,6-mannosyltransferase activity; transferase activity, transferring glycosyl groups	N-linked glycoprotein maturation	Golgi cis cisterna
YGL039W	-2163	-1542	-1955	0.201	-0.031	0.157	-1148	-1247	-0.623	-1547	-1208	-1351	YGL039W	dihydrokaempferol 4-reductase activity; oxidoreductase activity	biological_process unknown	cytoplasm
YGL041C	1007	1007	0.689	0.402	0.566	0.446	0.624	0.584	0.545	1439	1278	0.856		molecular_function unknown	biological_process unknown	not yet annotated
YGL042C	-0.725	-1359	-0.450	0.175	-0.152	-0.517	-0.358	-0.633	-0.280	0.240	-0.402	-0.278		molecular_function unknown	biological_process unknown	not yet annotated
YGL044C	-1056	-0.930	-0.636	-0.224	-0.044	0.089	-0.699	-0.547	-0.488	-1472	-0.962	0.301	RNA15	cleavage/polyadenylation specificity factor activity	mRNA polyadenylation; mRNA cleavage	mRNA cleavage factor complex
YGL045W	2493	2233	1228	0.349	-0.097	0.700	1150	0.483	0.757	1203	-0.186	-0.380	RIM8	molecular_function unknown	invasive growth (sensu Saccharomyces); meiosis; protein processing	cellular_component unknown
YGL048C	-0.473	-0.522	-0.107	-1271	-0.991	-0.748	-0.478	-0.319	0.106	-0.867	-0.642	-0.123	RPT6	endopeptidase activity; ATPase activity	ubiquitin-dependent protein catabolism	nucleus; proteasome regulatory particle (sensu Eukarya); proteasome regulatory particle, base subcomplex (sensu Eukarya)
YGL049C	-0.740	-0.230	-0.261	-0.489	0.352	-0.465	-1081	-0.649	-0.699	-0.681	-0.872	-0.339	TIF4632	translation initiation factor activity	translational initiation	ribosome
YGL050W	-0.396	-0.229	-0.193	-0.410	-0.234	-0.062	-0.965	-0.669	-0.854	-2412	-0.825	-0.035	YGL050W	molecular_function unknown	biological_process unknown	cellular_component unknown
YGL052W	1204	0.535	-0.011	-0.323	-0.158	0.420	0.259	0.316	0.015	2512	2423	1507		molecular_function unknown	biological_process unknown	not yet annotated
YGL056C	0.078	0.645	1132	-0.729	-0.665	-0.179	-0.189	0.546	1040	0.435	1556	1475	SDS23	molecular_function unknown	biological_process unknown	nucleus; cytoplasm
YGL058W	0.808	0.761	0.997	0.293	0.296	0.684	0.246	0.271	0.735	-0.907	-0.417	-0.261	RAD6	ubiquitin conjugating enzyme activity	DNA repair; ubiquitin-dependent protein catabolism; histone ubiquitination; protein monoubiquitination	cytoplasm; nucleus; proteasome complex (sensu Eukarya)
YGL059W	0.472	0.325	0.226	-0.175	0.727	0.175	1296	0.430	1238	1294	-0.556	-0.769	YGL059W	protein kinase activity	biological_process unknown	mitochondrion
YGL060W	0.000	-0.075	-0.174	-0.361	-0.390	-1393	0.020	-0.137	0.086	0.003	-0.558	-0.533	YBP2	molecular_function unknown	biological_process unknown	cytoplasm
YGL062W	0.568	0.740	0.771	-0.673	-0.348	-0.210	1130	1516	1604	0.745	0.962	0.634	PYC1	pyruvate carboxylase activity	gluconeogenesis; NADPH regeneration	cytosol
YGL063W	0.895	0.624	0.659	-0.318	0.147	0.333	0.350	0.365	0.114	-0.118	0.561	-0.117	PUS2	pseudouridylate synthase activity	tRNA modification	cellular_component unknown
YGL064C	-0.337	-0.565	-0.351	-0.468	-0.923	-0.271	-0.183	0.004	-0.042	-0.441	0.429	0.368	MRH4	RNA helicase activity	ribosome biogenesis	mitochondrion
YGL066W	0.343	0.478	0.494	-0.417	-0.055	0.205	0.263	0.199	0.292	0.160	0.247	0.601	SGF73	molecular_function unknown	histone acetylation	SAGA complex
YGL067W	-2126	-1923	-2356	0.148	0.217	0.277	-1318	-1774	-1693	-2094	-1671	-1795	NPY1	NAD+ diphosphatase activity	NADH metabolism	peroxisome; cytoplasm
YGL068W	-0.071	-0.263	0.077	-0.376	-0.400	-0.498	0.039	0.344	0.218	-0.205	-0.563	-0.697	YGL068W	molecular_function unknown	biological_process unknown	mitochondrion
YGL072C	0.312	0.360	0.508	0.033	0.006	0.108	0.752	0.245	0.491	0.991	0.426	0.652		molecular_function unknown	biological_process unknown	not yet annotated
YGL076C	-2209	-3208	-2821	0.377	0.027	-0.752	-2339	-2823	-2899	-3297	-3376	-3078	RPL7A	structural constituent of ribosome	protein biosynthesis	cytosolic large ribosomal subunit (sensu Eukarya)
YGL078C	-3369	-3589	-2465	0.170	0.194	-0.972	-2225	-1548	-1766	-2701	-1151	-0.474	DBP3	ATP dependent RNA helicase activity	35S primary transcript processing; ribosomal large subunit assembly and maintenance	nucleolus
YGL079W	-0.541	-0.892	-0.584	-0.358	-0.484	-0.624	-0.330	-0.559	-0.370	-1002	-1046	-1090	YGL079W	molecular_function unknown	biological_process unknown	endosome
YGL080W	0.930	0.918	0.995	-0.097	-0.668	-0.929	0.489	0.558	0.470	0.563	0.558	0.355	FMP37	molecular_function unknown	biological_process unknown	mitochondrion
YGL081W	0.994	0.866	0.415	0.458	0.254	0.258	1007	0.419	-0.168	0.980	0.197	0.335	YGL081W	molecular_function unknown	biological_process unknown	cellular_component unknown
YGL082W	0.676	0.606	0.756	0.667	0.611	0.870	0.376	0.418	0.636	-0.381	-0.918	-0.624	YGL082W	molecular_function unknown	biological_process unknown	nucleus; cytoplasm
YGL083W	-0.729	-0.511	-0.438	0.141	0.276	0.104	-0.649	-0.243	-0.479	-0.840	-0.892	-1181	SCY1	molecular_function unknown	biological_process unknown	clathrin-coated vesicle
YGL084C	-0.143	-0.562	-0.278	-0.458	-0.086	-0.332	-1408	-1274	-0.760	-1732	-1714	-2608	GUP1	glycerol transporter activity	glycerol transport; glycerol catabolism	membrane
YGL085W	-0.838	-0.862	-0.853	-0.070	0.239	-0.368	-0.722	-0.500	-0.704	-0.626	-0.891	-0.947	YGL085W	molecular_function unknown	biological_process unknown	mitochondrion
YGL086W	0.878	0.905	0.423	0.025	0.091	0.324	1407	1147	0.546	2335	2091	1500	MAD1	molecular_function unknown	mitotic spindle checkpoint; nucleocytoplasmic transport	nucleus; nuclear pore
YGL087C	-0.212	-0.265	-0.247	-0.181	-0.075	-0.479	-0.242	-0.147	-0.356	0.356	-0.391	-0.579	MMS2	ubiquitin conjugating enzyme activity	DNA repair; ubiquitin-dependent protein catabolism	nucleus; cytoplasm
YGL088W	1382	1386	1122	1027	0.696	0.443	0.679	0.914	1177	0.608	0.927	0.626		molecular_function unknown	biological_process unknown	not yet annotated
YGL089C	-0.241	-0.509	-0.176	-0.082	0.199	-0.137	-0.210	-0.378	-0.218	-1078	-1086	-1069	MF(ALPHA)2	pheromone activity	response to pheromone during conjugation with cellular fusion	extracellular
YGL090W	0.477	0.186	-0.430	-0.648	-0.469	-0.423	-0.184	0.052	0.275	0.303	-0.485	-0.487	LIF1	structural molecule activity	double-strand break repair via nonhomologous end-joining	nucleus
YGL091C	0.427	0.290	0.104	-0.570	-0.906	-0.251	-0.094	-0.295	0.398	-1059	-1271	-0.747	NBP35	ATPase activity	biological_process unknown	nucleus
YGL092W	0.529	0.657	0.679	-0.046	0.222	0.168	0.567	0.390	0.446	-0.515	-0.219	-0.407	NUP145	structural molecule activity	tRNA splicing; nuclear pore organization and biogenesis; protein-nucleus export; ribosomal protein-nucleus import; mRNA-binding (hnRNP) protein-nucleus import; snRNP protein-nucleus import; NLS-bearing substrate-nucleus import; protein-nucleus import; tRN	nuclear pore
YGL094C	-0.551	-0.709	-0.518	0.275	0.086	-0.192	-1372	-0.677	-0.985	-1233	-1344	-1295	PAN2	poly(A)-specific ribonuclease activity	mRNA processing; postreplication repair	cytoplasm
YGL096W	1564	1092	1012	1235	0.842	1264	2673	1635	2096	1338	0.488	0.404	TOS8	transcription factor activity	biological_process unknown	cellular_component unknown
YGL097W	-1539	-2243	-1747	0.023	0.125	0.242	-2045	-1847	-1007	-1925	-1463	-1257	SRM1	signal transducer activity	ribosome-nucleus export; rRNA-nucleus export	nucleus
YGL098W	0.389	0.118	0.111	-0.349	-0.293	-0.386	-0.180	-0.469	-0.071	-1194	-1322	-0.443	USE1	SNAP receptor activity	retrograde transport, Golgi to ER	endoplasmic reticulum
YGL099W	-2326	-1817	-1531	-0.340	-0.731	-0.365	-1905	-1461	-1758	-2028	-0.674	0.499	LSG1	GTPase activity	sporulation (sensu Saccharomyces); conjugation with cellular fusion; ribosome-nucleus export	cytoplasm
YGL100W	-0.890	-0.908	-0.579	-0.458	-0.019	0.414	-0.635	-0.725	-0.408	-0.606	-0.885	-1160	SEH1	structural molecule activity	nuclear pore organization and biogenesis; protein-nucleus export; ribosomal protein-nucleus import; mRNA-binding (hnRNP) protein-nucleus import; snRNP protein-nucleus import; NLS-bearing substrate-nucleus import; tRNA-nucleus export; snRNA-nucleus export;	nuclear pore
YGL101W	-2307	-1969	-1957	-0.202	-0.515	-0.306	-1697	-1197	-0.637	-2898	-2180	-2471	YGL101W	molecular_function unknown	biological_process unknown	nucleus; cytoplasm
YGL102C	-3546	-3629	-3926	0.713	0.139	-0.585	-3679	-3191	-3827	-2666	-2954	-3553		molecular_function unknown	biological_process unknown	not yet annotated
YGL103W	-3251	-4120	-4388	0.709	0.320	-0.702	-3130	-3093	-3348	-3359	-1395	-3793	RPL28	RNA binding; structural constituent of ribosome	protein biosynthesis	cytosolic large ribosomal subunit (sensu Eukarya); nucleus
YGL105W	-2109	-2812	-2538	-0.665	-0.332	-0.114	-1359	-2464	-1748	-2405	-2176	-2037	ARC1	tRNA binding	tRNA aminoacylation for protein translation; tRNA-nucleus export	methionyl glutamyl tRNA synthetase complex; cytoplasm
YGL106W	-0.927	-1062	-1078	0.066	0.081	0.031	-0.911	-0.964	-0.979	-1731	-1012	-0.788	MLC1	microfilament motor activity	establishment of cell polarity (sensu Saccharomyces); isotropic bud growth; apical bud growth; endocytosis; mitochondrion inheritance; vesicle-mediated transport; vacuole inheritance; cytokinesis	actin cap (sensu Saccharomyces)
YGL107C	-1042	-0.222	0.007	-0.208	-0.572	-0.507	0.084	0.157	0.008	-1278	-0.795	-0.881	RMD9	molecular_function unknown	biological_process unknown	mitochondrion
YGL110C	-0.331	-0.379	-0.279	-0.176	-0.236	-0.529	-0.218	0.028	-0.237	-1123	-0.998	-0.819	CUE3	molecular_function unknown	biological_process unknown	cytoplasm
YGL111W	-0.794	-1042	-0.556	-0.090	0.106	-0.214	-0.825	-1184	-0.561	-1532	-0.601	0.018	NSA1	molecular_function unknown	ribosomal large subunit biogenesis	nucleus; nucleolus
YGL112C	0.249	0.212	0.354	-0.139	0.549	0.416	0.230	0.410	0.659	0.816	0.299	0.815	TAF6	general RNA polymerase II transcription factor activity	protein amino acid acetylation; establishment and/or maintenance of chromatin architecture; G1-specific transcription in mitotic cell cycle; transcription initiation from Pol II promoter; histone acetylation; chromatin modification	SAGA complex; transcription factor TFIID complex
YGL113W	0.438	0.564	0.324	0.521	0.229	0.087	0.367	0.338	0.603	0.930	1189	1196	SLD3	chromatin binding	DNA replication initiation; DNA unwinding	nuclear chromatin
YGL114W	-0.837	-0.749	-0.760	0.217	0.535	0.538	-0.305	-0.225	0.021	-0.144	-1086	-1367	YGL114W	molecular_function unknown	biological_process unknown	cellular_component unknown
YGL115W	-0.562	-0.512	-0.371	-0.016	-0.110	-0.082	0.274	0.150	0.547	-0.751	-0.324	-0.442	SNF4	protein kinase activator activity	peroxisome organization and biogenesis; regulation of transcription from Pol II promoter	cytoplasm; nucleus; plasma membrane
YGL117W	-0.034	-1175	-1319	-0.543	-1315	-1215	0.418	-0.214	0.156	-0.145	-1431	-2452	YGL117W	molecular_function unknown	biological_process unknown	cellular_component unknown
YGL119W	-1031	-1205	-0.558	-0.018	-0.094	-0.313	-0.760	-1071	-1195	-0.604	-0.989	-1146	ABC1	molecular_function unknown	ubiquinone biosynthesis	mitochondrion
YGL120C	-1174	-1363	-0.839	0.625	0.136	-0.033	-1292	-0.695	-0.827	-3587	-1103	-0.199	PRP43	pre-mRNA splicing factor activity; ATP dependent RNA helicase activity	U2-type spliceosome dissembly	spliceosome complex
YGL121C	0.284	-0.303	-0.931	0.115	-0.018	-0.045	0.556	0.580	-0.348	1328	0.861	0.436	GPG1	signal transducer activity	signal transduction	cellular_component unknown
YGL123W	-4391	-4123	-3980	0.595	0.245	-0.010	-4494	-4062	-4255	-2405	-1820	-3702	RPS2	structural constituent of ribosome	regulation of translational fidelity; protein biosynthesis	cytosolic small ribosomal subunit (sensu Eukarya)
YGL124C	0.223	0.194	0.074	-0.022	0.342	0.092	-0.097	-0.284	-0.697	0.325	-0.455	-0.927	MON1	molecular_function unknown	protein-vacuolar targeting; autophagy	cytosol; vacuolar membrane (sensu Fungi)
YGL126W	0.137	0.580	0.356	0.031	0.029	0.533	0.457	0.039	0.250	1260	1369	0.566	SCS3	molecular_function unknown	phospholipid metabolism	endoplasmic reticulum
YGL128C	-0.233	-0.519	-0.407	0.009	-0.045	-0.122	-0.911	-1334	-0.559	-1893	-1976	-1777	CWC23	molecular_function unknown	biological_process unknown	spliceosome complex
YGL129C	0.633	1047	1090	0.151	-0.265	-0.009	1081	0.766	0.722	0.659	-0.513	0.647	RSM23	structural constituent of ribosome	protein biosynthesis	mitochondrial small ribosomal subunit
YGL131C	-0.193	-0.442	-0.455	0.044	-0.138	-0.126	-0.439	-0.696	-0.613	-0.586	-0.804	-0.633	SNT2	molecular_function unknown	biological_process unknown	nucleus; cytoplasm
YGL134W	0.771	1019	1259	-0.485	-0.358	-0.600	0.746	1125	1276	0.349	0.465	0.120	PCL10	cyclin-dependent protein kinase regulator activity	regulation of glycogen biosynthesis; regulation of glycogen catabolism	cyclin-dependent protein kinase holoenzyme complex
YGL135W	-2682	-3597	-3128	0.583	0.011	-1016	-1881	-3051	-2381	-2453	-2647	-2819	RPL1B	structural constituent of ribosome	protein biosynthesis	cytosolic large ribosomal subunit (sensu Eukarya)
YGL140C	-0.194	-0.500	-0.237	-0.286	0.086	-0.223	-0.208	-0.038	0.117	-0.555	-0.322	-0.762	YGL140C	molecular_function unknown	biological_process unknown	cellular_component unknown
YGL141W	1075	1150	0.687	0.064	0.184	0.305	0.925	0.445	0.691	0.824	0.652	0.876	HUL5	ubiquitin-protein ligase activity	protein monoubiquitination; protein polyubiquitination	nucleus; cytoplasm
YGL142C	-0.690	-0.231	-0.138	-0.384	-0.392	-0.215	-1065	-0.298	0.089	-1961	-1138	-1984	GPI10	molecular_function unknown	GPI anchor biosynthesis	integral to membrane
YGL144C	-0.228	-0.439	-0.359	-0.621	-0.939	-1515	-0.461	-0.282	-0.454	-1055	-1078	-1542	ROG1	lipase activity	lipid metabolism	cellular_component unknown
YGL146C	1587	1663	1894	-0.262	-0.291	-0.646	1795	1745	2055	1559	1184	1098	YGL146C	molecular_function unknown	biological_process unknown	membrane
YGL147C	-0.405	-1239	-1440	0.201	0.194	-0.569	-2820	-3024	-2667	-3107	-2694	-3534	RPL9A	structural constituent of ribosome	protein biosynthesis	cytosolic large ribosomal subunit (sensu Eukarya)
YGL148W	-1739	-2635	-2396	-0.512	-0.593	-0.080	-2139	-3273	-2457	-2613	-3827	-3586	ARO2	chorismate synthase activity	aromatic amino acid family biosynthesis	cytoplasm
YGL149W	-0.517	-1741	-1483	1608	-0.485	0.872	-1269	-1633	-1166	-0.631	-1679	-0.470		molecular_function unknown	biological_process unknown	not yet annotated
YGL150C	-2773	-3333	-3447	0.029	0.208	-0.492	-2776	-3148	-3370	-3071	-3733	-3214	INO80	ATPase activity	DNA repair; transcription from Pol II promoter; chromatin remodeling	chromatin remodeling complex
YGL151W	-1194	-1979	-1922	-0.359	-0.095	-0.280	-1610	-1903	-1685	-3077	-1600	-2198	NUT1	molecular_function unknown	regulation of transcription from Pol II promoter	nucleus
YGL152C	0.161	0.828	0.868	0.111	-0.014	0.110	0.588	0.354	0.410	1108	0.590	1117		molecular_function unknown	biological_process unknown	not yet annotated
YGL154C	0.401	0.562	0.849	-0.115	0.071	0.009	0.374	-0.021	0.641	1121	1115	0.546	LYS5	holo-[acyl-carrier protein] synthase activity	lysine biosynthesis, aminoadipic pathway; protein-cofactor linkage	cytoplasm
YGL156W	0.861	1287	1069	-1016	-1073	-0.464	1314	1969	1024	0.842	0.822	0.592	AMS1	alpha-mannosidase activity	carbohydrate metabolism	vacuolar membrane
YGL157W	-0.951	-0.793	-0.493	0.689	1083	0.526	-2555	-2198	-1084	0.120	-2179	-1853	YGL157W	dihydrokaempferol 4-reductase activity; oxidoreductase activity	biological_process unknown	nucleus; cytoplasm
YGL160W	-0.225	0.641	0.511	-0.518	-0.565	-0.480	-0.222	-0.331	-0.574	-0.274	-1129	-1085	YGL160W	oxidoreductase activity	biological_process unknown	membrane
YGL162W	1546	2197	2810	0.737	0.687	-0.064	1282	1567	2714	0.609	0.938	2594	SUT1	specific RNA polymerase II transcription factor activity	sterol transport; regulation of transcription from Pol II promoter	nucleus
YGL163C	-0.297	-0.026	0.239	0.302	0.933	-0.383	0.612	-0.000	0.475	-0.444	1069	0.629	RAD54	DNA dependent ATPase activity; DNA supercoiling activity	heteroduplex formation; double-strand break repair via single-strand annealing; double-strand break repair via synthesis-dependent strand annealing; double-strand break repair via break-induced replication; telomerase-independent telomere maintenance; chr	nucleus
YGL164C	0.262	0.447	0.083	0.084	0.126	0.212	0.160	0.236	0.222	0.751	0.444	1299	YRB30	enzyme regulator activity; protein binding	biological_process unknown	nucleus; cytoplasm
YGL167C	0.070	0.478	0.531	-0.930	-0.807	-0.797	0.086	-0.132	0.063	-0.274	-1229	-1195	PMR1	calcium-transporting ATPase activity; manganese-transporting ATPase activity	secretory pathway; calcium ion transport; manganese ion transport	Golgi apparatus
YGL169W	-2726	-2914	-2425	0.411	0.076	-0.038	-1392	-1292	-1244	-1555	-1398	-1429	SUA5	molecular_function unknown	cell growth and/or maintenance	cytoplasm
YGL170C	-0.729	-0.743	-0.263	0.086	-0.054	-0.250	-0.336	-0.422	0.125	-1076	0.184	0.211	SPO74	structural molecule activity	sporulation (sensu Saccharomyces)	spindle pole body
YGL171W	-2322	-3355	-1693	-0.559	-2564	-0.937	-1638	-1874	-1170	-2692	-1115	0.159	ROK1	ATPase activity; ATP dependent RNA helicase activity	35S primary transcript processing	nucleolus
YGL172W	-0.289	-0.207	0.139	-0.434	-0.331	0.241	-0.231	0.226	0.611	-2876	-2349	-1890	NUP49	structural molecule activity	ribosomal large subunit-nucleus export; tRNA splicing; nuclear pore organization and biogenesis; protein-nucleus export; ribosomal protein-nucleus import; mRNA-binding (hnRNP) protein-nucleus import; snRNP protein-nucleus import; NLS-bearing substrate-nuc	nuclear pore; nuclear membrane
YGL174W	-0.495	-0.731	-0.312	-0.171	-0.517	-0.169	-0.661	-0.229	0.044	-0.653	-0.687	0.580	BUD13	molecular_function unknown	bud site selection	nucleus
YGL178W	-0.409	-0.280	-0.232	-0.025	0.364	0.558	-0.060	-0.300	-0.230	-0.766	-0.036	-0.290	MPT5	mRNA binding	loss of chromatin silencing during replicative cell aging; protein targeting; re-entry into mitotic cell cycle after pheromone arrest; mRNA catabolism, deadenylation-dependent; cell wall organization and biogenesis	cytoplasm
YGL179C	0.993	1630	1731	-0.368	-0.204	-0.329	0.992	0.658	0.861	0.031	0.094	-0.543	TOS3	protein kinase activity	biological_process unknown	cytoplasm
YGL181W	0.702	1139	0.870	-0.203	0.525	0.455	0.426	0.567	1228	-0.826	-0.750	-0.381	GTS1	molecular_function unknown	multidrug transport; chronological cell aging; sporulation (sensu Saccharomyces); regulation of cell cycle; cellular morphogenesis; ultradian rhythm	cytoplasm; nucleus
YGL182C	0.678	0.636	0.214			-0.387	0.409	0.005	-0.052	1047	1969	1182		molecular_function unknown	biological_process unknown	not yet annotated
YGL184C	-1866	-0.708	-1355	0.369	2019	1169	0.244	-0.340	-0.503	-2922	-1044	-3111	STR3	cystathionine beta-lyase activity	methionine biosynthesis	peroxisome
YGL185C	0.277	0.016	-0.044	-0.747	-0.596	-0.830	-0.117	-0.270	-0.395	0.136	-0.516	-1190	YGL185C	oxidoreductase activity, acting on the CH-OH group of donors, NAD or NADP as acceptor	metabolism	cytoplasm
YGL186C	-1433	-0.194	-0.837	-0.549	-0.065	-0.257	-1228	-1372	-0.853	-0.985	-1135	-1458	TPN1	vitamin/cofactor transporter activity	vitamin/cofactor transport	plasma membrane
YGL187C	1529	2062	2283	0.032	0.223	0.010	1512	1045	0.755	0.193	0.271	0.181	COX4	cytochrome-c oxidase activity	aerobic respiration	respiratory chain complex IV (sensu Eukarya)
YGL188C	1042	1627	1643	0.964	0.324	0.437	1157	0.928	0.824	0.712	1108	0.328		molecular_function unknown	biological_process unknown	not yet annotated
YGL189C	-1563	-2683	-2752	0.833	0.623	0.474	-1839	-2596	-0.864	-2459	-3193	-3066	RPS26A	structural constituent of ribosome	protein biosynthesis	cytosolic small ribosomal subunit (sensu Eukarya)
YGL191W	1222	1877	1941	0.084	-0.191	-0.093	1189	1035	1123	0.355	0.549	0.331	COX13	cytochrome-c oxidase activity; enzyme regulator activity	aerobic respiration	respiratory chain complex IV (sensu Eukarya)
YGL192W	1305	1468	1322	0.454	0.447	0.969	1032	1084	0.771	1300	1200	1637	IME4	mRNA methyltransferase activity	meiosis; mRNA modification	cellular_component unknown
YGL193C	1793	1832	1696	-0.125	0.314	0.015	0.016	0.384	-0.020	0.553	2126	1626		molecular_function unknown	biological_process unknown	not yet annotated
YGL195W	0.153	-0.276	-0.020	0.645	0.199	0.672	-0.083	-0.267	0.023	0.376	0.132	0.218	GCN1	molecular_function unknown	regulation of translational elongation	cytosolic ribosome (sensu Eukarya); cytosol
YGL196W	0.602	1084	0.645	-0.159	0.097	-0.190	0.469	-0.007	0.298	0.660	0.535	0.604	YGL196W	molecular_function unknown	biological_process unknown	cellular_component unknown
YGL197W	0.758	0.951	0.462	0.124	0.121	0.199	0.561	0.427	-0.020	1784	1580	0.788	MDS3	molecular_function unknown	sporulation	cytoplasm
YGL198W	-0.131	0.039	0.377	-0.554	0.018	0.023	0.676	0.194	0.554	1386	1084	0.587	YIP4	Rab interactor activity	vesicle-mediated transport	membrane
YGL199C	-0.047	0.079	0.277	-0.306	-0.363	-0.242	0.015	0.242	0.612	1438	1170	0.670		molecular_function unknown	biological_process unknown	not yet annotated
YGL200C	-0.128	-0.492	-0.804	-0.549	0.205	-0.245	-0.529	-0.613	-0.536	-0.639	-1169	-1581	EMP24	molecular_function unknown	vesicle organization and biogenesis; ER to Golgi transport	endoplasmic reticulum; integral to membrane; COPII-coated vesicle
YGL201C	-0.922	-0.903	-0.544	0.433	0.177	-0.416	-0.931	-0.867	-0.607	-1473	-0.569	-0.171	MCM6	chromatin binding; ATP dependent DNA helicase activity	DNA replication initiation; DNA unwinding	cytoplasm; nucleus; pre-replicative complex
YGL202W	-2812	-3094	-3489	0.042	0.045	0.460	-2386	-2469	-1960	-3397	-3417	-3631	ARO8	aromatic-amino-acid transaminase activity	aromatic amino acid family metabolism	cytoplasm
YGL203C	-0.778	-0.642	-0.320	0.173	0.094	-0.041	-0.364	-0.215	-0.586	0.190	-0.215	-0.260	KEX1	carboxypeptidase D activity	protein processing	Golgi trans face
YGL204C	0.482	0.503	0.454	1124		0.487	0.627			0.559	2175	0.971		molecular_function unknown	biological_process unknown	not yet annotated
YGL205W	0.980	2354	3123	-0.988	-0.687	-1049	2553	1969	1965	2549	4635	3981	POX1	acyl-CoA oxidase activity	fatty acid beta-oxidation	peroxisomal matrix
YGL206C	0.490	0.490	0.459	0.282	0.015	0.032	0.517	0.359	0.567	0.484	0.784	1363	CHC1	structural molecule activity	vesicle-mediated transport	clathrin vesicle coat
YGL208W	0.799	1765	1347	0.150	0.376	0.115	1889	1680	1333	1582	1382	0.332	SIP2	SNF1A/AMP-activated protein kinase activity	signal transduction; protein amino acid phosphorylation; filamentous growth; cell aging	cytoplasm; plasma membrane
YGL209W	-0.186	0.240	-0.157	-0.460	-0.975	-1058	-1409	-0.908	-1477	-2498	-0.466	-0.882	MIG2	specific RNA polymerase II transcription factor activity	regulation of transcription from Pol II promoter; glucose metabolism	nucleus
YGL211W	-0.621	-1151	-0.814	-0.452	-0.177	-0.288	-0.705	-0.523	-0.422	-1316	-0.550	-0.804	YGL211W	molecular_function unknown	biological_process unknown	mitochondrion
YGL213C	-1540	-1422	-1135	-0.442	-0.547	-0.804	-1099	-0.926	-1022	-1235	-1334	-0.916	SKI8	translation repressor activity	mRNA catabolism	cytoplasm
YGL214W	-0.955	-1041	-0.374	0.003	-0.391	-0.680	-0.671	-0.624	-0.495	-0.413	-0.726	-0.003		molecular_function unknown	biological_process unknown	not yet annotated
YGL216W	0.557	0.638	0.550	-0.196	0.375	-0.062	0.620	0.899	0.980	0.251	0.327	0.038	KIP3	microtubule motor activity	mitotic spindle orientation (sensu Saccharomyces); mitotic spindle assembly (sensu Saccharomyces); microtubule depolymerization; nuclear migration (sensu Saccharomyces)	cytoplasmic microtubule; nuclear microtubule; kinesin complex
YGL217C	0.954	0.920	0.699	0.716	0.081	0.664	1008	1150	1293	1370	0.731	1162		molecular_function unknown	biological_process unknown	not yet annotated
YGL218W	1386	1790	1959	0.460	0.606	0.878	1137	1511	1753	0.507	0.728	1086		molecular_function unknown	biological_process unknown	not yet annotated
YGL219C	1277	1492	1627	-0.241	-0.442	0.530	1382	1263	1108	1005	0.347	0.608	MDM34	molecular_function unknown	mitochondrion organization and biogenesis	cytoplasm
YGL220W	-1034	-1009	-1436	0.335	0.439	0.226	-1068	-1075	-1284	-1063	-1707	-1136	YGL220W	molecular_function unknown	biological_process unknown	nucleus; cytoplasm
YGL221C	-0.036	-0.221	-0.231	-0.146	-0.441	-0.190	-0.299	-0.534	-0.546	-0.346	-0.798	-1356	NIF3	molecular_function unknown	biological_process unknown	mitochondrion; cytoplasm
YGL222C	1052	1420	1503	0.441	0.553	0.875	0.745	0.927	1405	0.477	0.915	0.656	EDC1	mRNA binding	deadenylation-dependent decapping	cytoplasm
YGL224C	-0.651	-0.289	-0.644	-0.192	-0.332	-0.429	-2412	-1553	-1619	-2388	-2481	-2519	SDT1	nucleotidase activity	pyrimidine base metabolism	cellular_component unknown
YGL225W	-0.582	-0.843	-0.925	0.027	-0.609	-0.221	-1264	-1248	-1404	-1269	-1202	-2026	VRG4	nucleotide-sugar transporter activity	lipid glycosylation; N-linked glycosylation; nucleotide-sugar transport	Golgi apparatus
YGL226W	-0.261	0.153	-0.057	-0.050	0.200	0.009	0.187	0.130	0.181	0.953	1548	0.952	YGL226W	molecular_function unknown	biological_process unknown	mitochondrion
YGL227W	0.765	1188	0.800	-0.243	-0.073	-0.512	1162	0.879	1073	1282	0.758	1066	VID30	molecular_function unknown	regulation of nitrogen utilization; negative regulation of gluconeogenesis	nucleus; cytoplasm
YGL229C	0.859	1082	0.849	0.424	0.057	0.573	0.777	0.658	0.762	0.861	0.286	0.495	SAP4	protein serine/threonine phosphatase activity	G1/S transition of mitotic cell cycle	cytoplasm
YGL231C	-1379	-1453	-1396	-0.371	-0.465	-0.814	-1281	-1098	-1580	-1560	-1736	-1450	YGL231C	molecular_function unknown	biological_process unknown	endoplasmic reticulum
YGL232W	-1083	-1403	-1481	-0.578	-0.825	-1109	-1130	-1505	-1217	-2453	-1438	0.693	TAN1	molecular_function unknown	biological_process unknown	nucleus; cytoplasm
YGL233W	0.053	0.204	0.105	0.644	0.609	0.247	0.127	0.246	-0.000	0.030	-0.357	0.130	SEC15	protein binding	establishment of cell polarity (sensu Saccharomyces); vesicle fusion; vesicle docking; Golgi to plasma membrane transport; polar budding; cytokinesis	exocyst; actin cap (sensu Saccharomyces)
YGL234W	-2591	-2549	-2365	-0.884	-0.154	-0.308	-3869	-3585	-1713	-3162	-2676	-2135	ADE5,7	phosphoribosylformylglycinamidine cyclo-ligase activity; phosphoribosylamine-glycine ligase activity	purine base metabolism; purine nucleotide biosynthesis	cytoplasm
YGL236C	-1133	-0.618	0.083	-0.096	-0.081	0.169	-0.497	-0.467	0.006	-1135	-0.210	-0.208	MTO1	molecular_function unknown	protein biosynthesis	mitochondrion
YGL237C	0.851	0.987	1169	0.101	0.345	1087	0.962	0.931	0.789	0.348	0.285	0.233	HAP2	transcriptional activator activity	regulation of carbohydrate metabolism; transcription	CCAAT-binding factor complex; nucleus
YGL238W	-1267	-1227	-0.975	-0.434	-0.352	-0.416	-1064	-1007	-0.675	-2120	-1075	-0.745	CSE1	importin-alpha export receptor activity	protein-nucleus export	nuclear membrane
YGL242C	-1261	-1486	-1905	0.122	-0.173	-0.267	-0.569	-0.816	-0.736	0.092	-0.380	-0.736	YGL242C	molecular_function unknown	biological_process unknown	cellular_component unknown
YGL243W	-0.212	-0.324	-0.097	-0.211	-0.241	-0.159	-0.318	-0.305	-0.267	-0.486	-0.255	0.148	TAD1	tRNA specific adenosine deaminase activity	tRNA modification	nucleus
YGL244W	-0.756	-0.495	-0.396	-1149	-0.733	-0.974	-0.668	-0.441	-0.664	-0.432	-0.059	-0.284	RTF1	Pol II transcription elongation factor activity	transcription from Pol II promoter; RNA elongation from Pol II promoter	Cdc73/Paf1 complex; transcription elongation factor complex
YGL245W	-0.827	-1514	-1574	0.218	0.157	0.056	0.191	-0.417	-0.709	-1348	-1709	-1524	YGL245W	glutamate-tRNA ligase activity	glutamyl-tRNA aminoacylation	cytoplasm; methionyl glutamyl tRNA synthetase complex
YGL246C	-2114	-2311	-2228	-0.321	-0.021	-0.710	-1542	-1367	-0.238	-2322	-0.583	-0.265	RAI1	enzyme regulator activity	RNA catabolism; processing of 27S pre-rRNA	nucleus
YGL249W	0.442	0.194	0.287	0.223	0.093	0.033	0.397	0.174	0.243	1210	0.566	-0.213	ZIP2	molecular_function unknown	synaptonemal complex formation	synaptonemal complex
YGL250W	1014	1300	0.783	-0.405	-0.084	0.301	0.919	0.590	0.108	1575	0.727	-0.383	YGL250W	molecular_function unknown	biological_process unknown	nucleus; cytoplasm
YGL251C	0.689	0.286	0.127	-0.054	-0.206	-0.039	0.248	0.057	-0.064	0.402	0.370	0.698	HFM1	DNA helicase activity	meiosis; DNA unwinding	nucleus
YGL252C	-0.444	-0.119	-0.017	-0.062	0.171	-0.327	0.118	0.028	0.579	-1903	-2156	-1384	RTG2	transcription regulator activity	intracellular signaling cascade	cytoplasm
YGL254W	1436	1387	1083	0.887	0.869	0.360	0.728	0.635	0.877	0.055	0.527	0.502	FZF1	transcription factor activity	sulfite transport; positive regulation of transcription from Pol II promoter	nucleus
YGL255W	-0.539	-0.901	0.877	1442	1519	0.857	-1908	-1704	0.199	-1315	-1957	-2425	ZRT1	high affinity zinc uptake transporter activity	high-affinity zinc ion transport	integral to plasma membrane
YGL260W	-0.199	-0.225	-0.592	0.651	0.089	0.270	1271	1283	1508	0.042	0.984	1902		molecular_function unknown	biological_process unknown	not yet annotated
YGL261C	0.346	0.582	0.195	0.153	0.164	0.342	1254	1546	0.464	1192	0.477	0.137	YGL261C	molecular_function unknown	biological_process unknown	cellular_component unknown
YGR001C	-2024	-2706	-2273	-1045	-1492	-1421	-2078	-1986	-1746	-3222	-3012	-3130	YGR001C	molecular_function unknown	biological_process unknown	cytoplasm
YGR002C	1079	0.997	1133	-0.105	-0.810	-0.386	0.989	1082	0.870	0.778	-0.144	0.162	GOD1	DNA binding	chromatin modification; histone acetylation	histone acetyltransferase complex; nucleus
YGR003W	-0.027	-0.102	0.050	-0.063	0.410	-0.135	0.352	-0.036	0.785	0.500	0.381	1433	CUL3	protein binding; ubiquitin-protein ligase activity	ubiquitin-dependent protein catabolism	nucleus; cytoplasm
YGR004W	-0.562	0.033	0.020	0.056	-0.752	-0.275	-0.502	-0.148	0.046	-0.214	-0.493	-0.102	YGR004W	molecular_function unknown	biological_process unknown	cellular_component unknown
YGR005C	-0.216	-0.027	0.078	-0.765	-0.592	-0.543	-0.852	-0.196	-0.180	-0.816	-1033	0.289	TFG2	general RNA polymerase II transcription factor activity	transcription initiation from Pol II promoter	transcription factor TFIIF complex
YGR006W	0.208	0.201	0.088	-0.541	0.189	0.191	0.678	0.308	0.544	0.917	-0.013	0.603	PRP18	protein binding; pre-mRNA splicing factor activity	nuclear mRNA splicing, via spliceosome	spliceosome complex
YGR008C	1144	1223	0.832	0.017	0.193	0.730	1239	0.602	-0.343	1640	1216	0.949	STF2	molecular_function unknown	ATP synthesis coupled proton transport; response to dessication	proton-transporting ATP synthase complex (sensu Eukarya)
YGR010W	-0.267	-0.040	-0.094	-0.488	-0.259	-0.424	0.142	-0.123	0.052	-0.024	-0.008	-0.530	NMA2	nicotinate-nucleotide adenylyltransferase activity	nicotinamide adenine dinucleotide metabolism	nucleus
YGR011W	-0.379	0.095	-0.040	-0.217	-0.160	-0.517	0.120	-0.127	-0.165	0.039	-0.019	-0.351		molecular_function unknown	biological_process unknown	not yet annotated
YGR012W	-0.180	-0.252	-0.209	-0.643	-0.892	-0.648	-0.167	-0.318	-0.356	-1933	-1733	-1178	YGR012W	cysteine synthase activity	biological_process unknown	mitochondrion
YGR014W	0.193	0.184	0.078	0.178	0.136	0.902	0.025	0.350	-0.084	0.224	-0.036	-0.023	MSB2	osmosensor activity	establishment of cell polarity (sensu Saccharomyces); response to osmotic stress	integral to plasma membrane
YGR015C	0.511	0.587	0.482	0.129	0.316	-0.065	0.039	0.163	0.277	0.264	0.652	0.901	YGR015C	molecular_function unknown	biological_process unknown	mitochondrion
YGR016W	1056	0.890	0.761	0.386	0.076	-0.417	0.711	0.673	0.787	0.469	0.657	1323	YGR016W	molecular_function unknown	biological_process unknown	cellular_component unknown
YGR017W	-0.054	-0.572	-0.420	-0.222	0.333	-0.242	-1563	-1030	-1007	-0.640	-0.901	-1525	YGR017W	molecular_function unknown	biological_process unknown	nucleus; cytoplasm
YGR018C	-0.030	-0.395	0.045	0.161	0.235	-0.083	-1238	-0.770	-1139	-0.622	-0.453	-0.687		molecular_function unknown	biological_process unknown	not yet annotated
YGR020C	-0.884	-1410	-1335	0.501	0.096	0.162	-0.965	-1276	-0.883	-0.729	-0.672	-2250	VMA7	hydrogen-transporting ATPase activity, rotational mechanism	vacuolar acidification	hydrogen-transporting ATPase V1 domain; vacuolar membrane (sensu Fungi)
YGR021W	-0.948	-0.978	-0.230	-0.380	-0.450	0.226	-0.806	-0.407	-0.321	-0.693	0.046	0.173	YGR021W	molecular_function unknown	biological_process unknown	mitochondrion
YGR022C	0.653	1054	0.070	0.970	0.208	1356	0.317	0.797	0.620	1157	1014	1705		molecular_function unknown	biological_process unknown	not yet annotated
YGR023W	0.925	1028	0.983	0.425	0.115	0.950	0.493	0.864	0.749	0.128	0.669	0.204	MTL1	molecular_function unknown	cell wall organization and biogenesis	integral to plasma membrane
YGR024C	-0.449	-0.452	-0.119	-0.070	-0.235	-0.926	0.128	-0.101	0.678	-0.519	-0.700	-0.422	THG1	tRNA guanylyltransferase activity	tRNA modification	nucleus; cytoplasm
YGR025W	1029	0.492	0.360	0.120		0.343	0.505	1123		1795	1953	2913		molecular_function unknown	biological_process unknown	not yet annotated
YGR026W	-0.634	-0.898	-0.837	-1080	-0.314	-0.394	-0.566	-0.998	-1395	0.218	-0.441	-0.646	YGR026W	molecular_function unknown	biological_process unknown	cellular_component unknown
YGR027C	-1726	-2953	-2340	0.707	0.127	-0.547	-2423	-2277	-1917	-2562	-2961	-2413	RPS25A	structural constituent of ribosome	protein biosynthesis	cytosolic small ribosomal subunit (sensu Eukarya)
YGR030C	0.767	0.898	1266	0.738	0.753	1266	0.041	0.426	1021	0.807	1623	1162	POP6	ribonuclease P activity; ribonuclease MRP activity	tRNA processing; rRNA processing	nucleolar ribonuclease P complex; ribonuclease MRP complex
YGR031W	0.723	0.660	0.662	-0.968	-0.248	-0.114	0.361	0.125	0.619	0.316	0.656	0.134	YGR031W	molecular_function unknown	biological_process unknown	mitochondrion
YGR032W	0.831	1080	0.850	-0.625	-0.651	-0.017	0.236	0.009	0.504	0.954	0.954	-0.651	GSC2	1,3-beta-glucan synthase activity	cell wall organization and biogenesis; beta-1,3 glucan biosynthesis	actin cap (sensu Saccharomyces); 1,3-beta-glucan synthase complex
YGR034W	-2308	-1164	-1787	0.568	0.239	-0.246	-3762	-2702	-1012	1712	0.908	-1075	RPL26B	RNA binding; structural constituent of ribosome	protein biosynthesis	cytosolic large ribosomal subunit (sensu Eukarya)
YGR036C	-1034	-0.961	-1223	0.185	-0.032	-0.286	-0.874	-1258	-1274	-0.587	-1366	-0.823	CAX4	pyrophosphatase activity	N-linked glycosylation; lipid biosynthesis	integral to endoplasmic reticulum membrane
YGR037C	-1428	-1274	-1260	-0.949	-0.707	-1208	-1463	-1236	-1600	-1133	-1111	-0.615	ACB1	acyl-CoA binding; long-chain fatty acid transporter activity	fatty acid metabolism; long-chain fatty acid transport	nucleus; cytoplasm
YGR038W	-0.522	-0.071	0.169	-0.080	0.174	-0.169	-0.648	-0.787	-0.150	-0.429	-1068	-1383	ORM1	molecular_function unknown	response to unfolded protein	endoplasmic reticulum
YGR040W	-0.289	-0.621	-0.915	0.082	0.464	-0.183	-0.804	-0.789	-0.945	-0.808	-1538	-0.835	KSS1	MAP kinase activity	signal transduction during conjugation with cellular fusion; protein amino acid phosphorylation; pseudohyphal growth; cell cycle arrest	nucleus
YGR041W	0.867	0.981	0.541	0.174	0.450	0.154	0.005	0.643	0.471	0.308	0.386	-0.161	BUD9	molecular_function unknown	bud site selection	bud neck
YGR043C	0.933	2109	3070	-0.043	0.413	0.471	1513	3634	2530	1185	3666	2964	YGR043C	transaldolase activity	biological_process unknown	nucleus
YGR046W	1067	1322	1512	-0.207	0.067	-0.137	0.858	1306	1290	0.897	-0.047	0.243	YGR046W	molecular_function unknown	mitochondrial matrix protein import	mitochondrion
YGR048W	-0.945	-0.641	-0.437	-1178	-1298	-0.804	-0.149	-0.268	0.455	-0.742	-1216	-1019	UFD1	protein binding	mRNA processing; protein transport; ubiquitin-dependent protein catabolism	endoplasmic reticulum
YGR049W	-1580	-0.676	-0.571	-0.635	-0.740	-0.571	-0.228	0.031	0.865	-1886	-1073	0.759	SCM4	molecular_function unknown	cell cycle	mitochondrion
YGR051C	0.621	1384	2165	0.555	0.428	0.521	1249	1478	1630	1035	1489	1383		molecular_function unknown	biological_process unknown	not yet annotated
YGR052W	2383	3247	4055	0.597	0.956	1407	1119	1453	0.627	-1082	-0.833	0.887	FMP48	kinase activity	biological_process unknown	mitochondrion
YGR053C	0.519	1369	0.645	-0.561	-0.316	0.130	1263	1180	1234	0.883	0.695	0.264	YGR053C	molecular_function unknown	biological_process unknown	cellular_component unknown
YGR054W	-1888	-1695	-1458	-0.580	-0.751	-0.510	-0.740	-0.806	-0.886	-2046	-1595	-1399	YGR054W	translation initiation factor activity	translational initiation	cytosolic ribosome (sensu Eukarya); cytosolic small ribosomal subunit (sensu Eukarya)
YGR055W	-0.595	-0.314	-1480	-0.158	0.454	0.494	0.046	-0.555	-0.451	-2181	-1546	-2593	MUP1	L-methionine porter activity	sulfur amino acid transport	integral to plasma membrane
YGR057C	-2072	-2292	-1912	-0.941	-0.618	-0.975	-1182	-1938	-1152	-2024	-2154	-2556	LST7	protein transporter activity	Golgi to plasma membrane transport; vesicle-mediated transport; intracellular protein transport; protein transport	vesicle coat
YGR059W	2066	1305	1377	1406	0.558	-0.192	0.948	1204	1616	1995	1635	2008	SPR3	structural constituent of cytoskeleton	cellular morphogenesis during conjugation with cellular fusion; spore wall assembly (sensu Saccharomyces); cell wall organization and biogenesis; cellular morphogenesis	prospore membrane; spore wall (sensu Fungi); septin ring (sensu Saccharomyces)
YGR060W	-0.333	-0.415	-0.423	0.021	0.133	-0.320	-0.210	-0.422	-0.357	-0.183	-0.304	-0.418	ERG25	C-4 methyl sterol oxidase activity	ergosterol biosynthesis	plasma membrane; endoplasmic reticulum membrane
YGR061C	0.869	0.924	0.973	-0.132	0.074	0.033	1051	0.754	0.457	0.171	0.878	0.868	ADE6	phosphoribosylformylglycinamidine synthase activity	purine nucleotide biosynthesis	cytoplasm
YGR062C	-0.801	-0.459	-0.289	0.138	0.423	0.215	-0.144	0.007	0.053	-0.454	-0.017	-0.420	COX18	molecular_function unknown	cytochrome c oxidase biogenesis	integral to membrane; mitochondrial inner membrane
YGR063C	-0.971	-0.814	-0.284	0.208	0.107	-0.028	-0.333	-0.372	-0.555	-0.076	-0.246	-0.179	SPT4	Pol II transcription elongation factor activity	regulation of transcription, DNA-dependent; chromosome segregation; establishment and/or maintenance of chromatin architecture; RNA elongation from Pol II promoter	nucleus; transcription elongation factor complex
YGR064W	-1248	-1398	-1376	-0.008	-0.045	-0.401	-0.717	-0.668	-0.561	-0.828	-0.902	-1918		molecular_function unknown	biological_process unknown	not yet annotated
YGR065C	-2027	-2101	-1801	-0.774	-0.829	-1087	-1579	-1575	-1467	-2258	-1640	-1652	VHT1	biotin transporter activity	biotin transport	plasma membrane
YGR066C	0.493	0.379	0.173	1291	1354	1582	-0.262	0.905	1034	1610	0.694	1845	YGR066C	molecular_function unknown	biological_process unknown	cellular_component unknown
YGR067C	1971	3055	2865	-2685	-1512	-1856	0.980	1317	0.435	1154	1206	1021	YGR067C	molecular_function unknown	biological_process unknown	cellular_component unknown
YGR068C	0.729	0.524	0.894	-0.411	-0.008	0.355	0.470	0.705	1163	0.153	1300	0.754	YGR068C	molecular_function unknown	biological_process unknown	cellular_component unknown
YGR069W	1265	1206	1479	0.254	0.750	-0.031	1112	1243	0.493	2854	2632	2031		molecular_function unknown	biological_process unknown	not yet annotated
YGR070W	-0.499	-0.926	-0.510	-0.384	-0.040	-0.242	-0.663	-0.795	-0.852	-1802	-0.905	-1463	ROM1	Rho guanyl-nucleotide exchange factor activity; signal transducer activity	actin filament organization; establishment of cell polarity (sensu Saccharomyces); small GTPase mediated signal transduction; bud growth; cell wall organization and biogenesis	intracellular
YGR071C	-0.820	-0.924	-0.820	-0.044	-0.376	-0.123	-0.344	-0.614	-0.552	-0.951	0.282	0.771	YGR071C	molecular_function unknown	biological_process unknown	nucleus
YGR072W	-0.996	-0.837	-0.445	-1140	-1090	-0.557	-0.780	-0.115	-0.428	0.739	0.068	0.840	UPF3	molecular_function unknown	mRNA catabolism, nonsense-mediated; mRNA catabolism	polysome; cytoplasm
YGR074W	-1177	-1061	-0.710	-0.555	-0.616	-0.477	-0.809	-0.807	-0.208	-2261	-1380	-1167	SMD1	pre-mRNA splicing factor activity; mRNA binding	nuclear mRNA splicing, via spliceosome	small nuclear ribonucleoprotein complex; commitment complex
YGR075C	-0.654	-0.663	-0.261	-0.291	-0.717	-0.501	-0.363	-0.450	-0.261	-1119	-0.440	-0.392	PRP38	pre-mRNA splicing factor activity	nuclear mRNA splicing, via spliceosome	small nuclear ribonucleoprotein complex
YGR078C	-2109	-2940	-2674	0.381	0.019	-0.052	-1788	-1813	-1436	-1634	-1597	-1988	PAC10	tubulin binding	tubulin folding	prefoldin complex; cytoplasm
YGR079W	-3306	-2522	-2659	0.162	-0.336	-0.104	-2226	-2407	-1829	-3448	-1555	-2662	YGR079W	molecular_function unknown	biological_process unknown	cellular_component unknown
YGR080W	-1030	-0.883	-0.866	-0.674	-0.419	0.815	-0.747	-0.832	-0.929	0.125	-0.518	-1296	TWF1	actin monomer binding	sequestering of actin monomers; actin polymerization and/or depolymerization; polar budding	actin cortical patch (sensu Saccharomyces)
YGR081C	-1868	-2898	-1658	0.160	-0.467	-0.370	-1689	-1599	-1132	-1028	0.362	0.563	SLX9	molecular_function unknown	DNA metabolism	nucleus; nucleolus
YGR082W	-1496	-0.971	-0.910	-0.496	0.288	0.363	-1094	-0.728	-0.816	-1189	-1248	-0.919	TOM20	protein transporter activity	mitochondrial matrix protein import	mitochondrial outer membrane translocase complex
YGR084C	-2349	-1681	-1242	-0.538	-0.694	-0.296	-0.828	-0.676	-1386	-1164	-1662	-1638	MRP13	structural constituent of ribosome	protein biosynthesis	mitochondrial small ribosomal subunit
YGR085C	-3090	-4043	-3795	0.927	0.010	-0.960	-3374	-3387	-3620	-3775	-3704	-3627	RPL11B	structural constituent of ribosome	protein biosynthesis; ribosomal large subunit assembly and maintenance	cytosolic large ribosomal subunit (sensu Eukarya)
YGR086C	0.701	1299	1456	0.054	0.313	0.147	1162	1000	1907	0.424	0.909	0.601	PIL1	molecular_function unknown	biological_process unknown	cytoplasm; mitochondrion
YGR088W	-1197	0.306	1138	-0.234	1002	1668	1123	2212	2236	1198	1909	1722	CTT1	catalase activity	response to stress	cytoplasm
YGR091W	-0.154	-0.161	-0.089	-0.078	-0.338	-0.275	-0.868	0.028	-0.573	-1217	-0.521	0.047	PRP31	pre-mRNA splicing factor activity	nuclear mRNA splicing, via spliceosome	small nuclear ribonucleoprotein complex
YGR092W	1306	0.101	0.213	0.415	-1294		0.467	0.624	-0.217	0.652	1589	1767	DBF2	protein kinase activity	nuclear division; protein amino acid phosphorylation	bud neck; spindle pole body
YGR093W	-0.731	-0.873	-0.385	0.034	-0.411	-0.256	-0.495	-0.112	0.108	-0.367	-0.874	-0.101	YGR093W	molecular_function unknown	biological_process unknown	nucleus
YGR095C	-1676	-1973	-1535	-0.634	-0.546	-1161	-1296	-0.978	-0.220	-2583	-1432	-0.467	RRP46	3'-5' exoribonuclease activity	mRNA catabolism; 35S primary transcript processing	cytoplasmic exosome (RNase complex); nuclear exosome (RNase complex)
YGR098C	0.707	0.342	0.113	0.654	0.050	0.450	0.336	0.480	0.407	1653	1359	1334	ESP1	cysteine-type endopeptidase activity	mitotic sister chromatid separation; regulation of exit from mitosis	cytoplasm; nucleus; spindle
YGR099W	0.906	0.535	0.670	-0.181	0.069	-0.330	0.797	0.978	0.919	0.399	-0.132	-0.129	TEL2	telomeric DNA binding	telomerase-dependent telomere maintenance	nuclear telomere cap complex
YGR101W	-0.729	-0.176	0.103	-0.517	-0.368	-0.328	-0.512	-0.437	-0.434	0.026	-0.099	0.203	PCP1	peptidase activity	mitochondrion organization and biogenesis; mitochondrial intermembrane space protein import	mitochondrion
YGR103W	-2646	-2794	-2026	-0.323	-0.404	-1084	-1467	-1368	-0.474	-2332	-0.364	1094	NOP7	molecular_function unknown	ribosomal large subunit biogenesis; processing of 20S pre-rRNA	nucleus; nucleolus
YGR106C	-0.651	-0.652	-0.251	-0.028	0.096	-0.153	-0.321	-0.680	-0.127	-1589	-1520	-2466	YGR106C	molecular_function unknown	biological_process unknown	vacuolar membrane (sensu Fungi)
YGR108W	-3611	-2720	-1725	-0.435	-0.732	-0.279	-0.654	-0.545	-0.688	-2999	-2166	-2832	CLB1	cyclin-dependent protein kinase regulator activity	meiotic G2/MI transition; mitotic spindle assembly (sensu Saccharomyces); G2/M transition of mitotic cell cycle; regulation of CDK activity	nucleus
YGR110W	0.895	1097	1486	-1415	-1130	-1241	1915	1039	1397	1015	0.072	0.153	YGR110W	molecular_function unknown	biological_process unknown	cellular_component unknown
YGR112W	0.070	0.503	0.495	-0.495	0.254	0.052	0.492	0.584	0.560	0.867	0.216	0.121	SHY1	chaperone activity	aerobic respiration	mitochondrial inner membrane
YGR115C	1040	0.570	0.827	-0.257	-0.191	-0.291	0.659	0.872	0.744	0.177	0.130	0.568		molecular_function unknown	biological_process unknown	not yet annotated
YGR117C	-1121	-2003	-1867	0.389	0.118	-0.363	-1703	-0.882	-1381	-2991	-2975	-2457	YGR117C	molecular_function unknown	biological_process unknown	cytoplasm
YGR118W	-2534	-3529	-3736	0.667	-0.275	-0.456	-2821	-3455	-3396	-3609	-3690	-3801	RPS23A	structural constituent of ribosome	regulation of translational fidelity; protein biosynthesis	cytosolic small ribosomal subunit (sensu Eukarya)
YGR119C	-1702	-1907	-1580	-0.604	-0.986	-0.997	-1734	-1154	-1545	-1530	-1529	-1091	NUP57	structural molecule activity	nuclear pore organization and biogenesis; protein-nucleus export; ribosomal protein-nucleus import; mRNA-binding (hnRNP) protein-nucleus import; snRNP protein-nucleus import; NLS-bearing substrate-nucleus import; protein-nucleus import; tRNA-nucleus expor	nuclear pore
YGR120C	-0.318	-0.503	-1040	-0.509	-0.691	-0.580	-0.810	-0.714	-0.655	-0.349	-0.644	-0.556	COG2	protein binding	ER to Golgi transport; retrograde transport, vesicle recycling within Golgi; intra-Golgi transport	soluble fraction; peripheral to membrane of membrane fraction; Golgi transport complex
YGR121C	3196	3759	3631	-0.873	-0.914	-0.755	0.996	1605	1846	2330	2267	-0.042	MEP1	ammonium transporter activity	ammonium transport	plasma membrane
YGR122W	2442	2561	2348	-0.352	-0.392	-0.857	0.944	1328	1960	0.760	1008	1003	YGR122W	molecular_function unknown	biological_process unknown	cytoplasm
YGR123C	-3436	-3681	-2786	0.306	-0.829	-0.856	-2888	-2262	-1846	-3072	-2092	-0.752	PPT1	protein serine/threonine phosphatase activity	protein amino acid phosphorylation	cytoplasm; nucleus
YGR124W	-0.804	-0.949	-0.543	-1743	-2135	-1239	-1481	-1533	-1474	-1527	-1769	-2606	ASN2	asparagine synthase (glutamine-hydrolyzing) activity	asparagine biosynthesis	cytoplasm
YGR125W	-0.367	-0.207	-0.063	0.174	0.327	0.200	-0.319	-0.227	-0.117	-0.418	-0.371	-0.327	YGR125W	molecular_function unknown	biological_process unknown	vacuole (sensu Fungi)
YGR126W	0.894	0.916	0.276	1028	1120	1012	1044	0.508	0.601	1065	0.674	1568	YGR126W	molecular_function unknown	biological_process unknown	nucleus; cytoplasm
YGR127W	1336	1618	1575	0.797	0.940	1695	0.667	0.559	0.543	0.593	0.553	0.071	YGR127W	molecular_function unknown	biological_process unknown	cellular_component unknown
YGR128C	-1593	-2003	-0.724	-0.033	0.196	-0.121	-1720	-2194	-1391	-1943	-0.930	0.031	UTP8	snoRNA binding	processing of 20S pre-rRNA	small nucleolar ribonucleoprotein complex
YGR129W	-1953	-2139	-1377	-0.515	-0.177	-0.733	-0.978	-0.766	-0.301	0.286	0.371	0.553	SYF2	pre-mRNA splicing factor activity	nuclear mRNA splicing, via spliceosome; cell cycle	spliceosome complex
YGR130C	0.276	0.860	1348	-0.616	-0.192	0.260	0.683	0.479	0.808	0.378	-0.411	-0.194	YGR130C	molecular_function unknown	biological_process unknown	cytoplasm
YGR131W	0.521	1615	1899	-0.437	-0.357	-1005	0.163	1018	1077	0.669	1118	0.905	YGR131W	molecular_function unknown	biological_process unknown	cellular_component unknown
YGR134W	-0.435	-0.409	-0.457	0.083	-0.343	-0.339	0.152	-0.188	-0.421	-0.188	-0.311	-0.066	CAF130	molecular_function unknown	regulation of transcription from Pol II promoter	CCR4-NOT complex
YGR135W	-1731	-1848	-1742	-1013	-1111	-1052	-1505	-1577	-1251	-1922	-1696	-1537	PRE9	endopeptidase activity	ubiquitin-dependent protein catabolism	proteasome core complex (sensu Eukarya)
YGR136W	-0.853	-1470	-1789	-0.028	-0.245	-0.399	-0.757	-1915	-2198	0.334	-0.444	-0.969	LSB1	molecular_function unknown	biological_process unknown	cytoplasm; nucleus
YGR137W	-0.759	-1706	-2063	0.198	-0.244	-0.683	-1407	-2549	-2592	-0.509	-1107	-0.771		molecular_function unknown	biological_process unknown	not yet annotated
YGR138C	0.485	-0.698	-1076	0.062	0.319	0.070	0.195	-2174	-2521	-0.176	-2180	-2819	TPO2	spermine transporter activity	polyamine transport	vacuolar membrane; plasma membrane
YGR140W	0.456	0.022	-0.014	0.541	0.502	0.635	0.438	0.135	-0.021	0.885	0.290	0.253	CBF2	DNA bending activity; centromeric DNA binding	chromosome segregation	condensed nuclear chromosome kinetochore
YGR141W	1010	0.563	0.558	-0.091	0.116	0.406	1372	0.873	0.898	1903	0.754	0.272	VPS62	molecular_function unknown	protein-vacuolar targeting	cellular_component unknown
YGR142W	5130	4203	3880	3210	2960	1562	5450	3166	5270	3381	1599	2277	BTN2	molecular_function unknown	regulation of pH; intracellular protein transport	cytosol
YGR145W	-2884	-3325	-1851	-1438	-0.366	-1471	-2118	-1446	-1089	-2421	-0.440	0.180	ENP2	molecular_function unknown	rRNA processing	nucleolus
YGR148C	-2240	-3466	-3494	0.582	0.122	-0.285	-2045	-2807	-2450	-2924	-3250	-3498	RPL24B	RNA binding; structural constituent of ribosome	protein biosynthesis	cytosolic large ribosomal subunit (sensu Eukarya)
YGR152C	-1435	-1402	-1955	0.460	0.089	0.022	-2319	-2237	-2093	-0.134	-1319	-0.094	RSR1	RAS small monomeric GTPase activity; small monomeric GTPase activity; signal transducer activity	polar budding; axial budding; bud site selection; small GTPase mediated signal transduction	plasma membrane; bud
YGR153W	-0.868	-1238	-1352	0.143	0.386	-0.529	-0.598	-0.498	-1340	0.130	-0.330	0.364	YGR153W	molecular_function unknown	biological_process unknown	cellular_component unknown
YGR154C	-0.409	-0.138	-0.801	0.584	0.612	0.118	1404	1076	0.744	-0.121	0.938	0.760	YGR154C	molecular_function unknown	biological_process unknown	peroxisome
YGR155W	-1687	-1225	-1123	0.678	0.770	0.564	-0.203	-0.270	-0.179	-1883	-1024	-0.992	CYS4	cystathionine beta-synthase activity	cysteine biosynthesis	cytoplasm
YGR156W	-0.648	-0.143	-0.443	0.269	0.296	0.404	-0.028	-0.880	-0.366	-0.342	-0.407	-0.377	PTI1	pre-mRNA cleavage factor activity	mRNA cleavage; mRNA polyadenylation; transcription termination from Pol II promoter, poly(A) independent; transcription termination from Pol II promoter, poly(A) coupled	mRNA cleavage and polyadenylation specificity factor complex; nucleus
YGR157W	0.869	2310	2037	0.363	0.726	0.140	1336	1972	1956	0.295	1031	1098	CHO2	phosphatidylethanolamine N-methyltransferase activity	phosphatidylcholine biosynthesis	endoplasmic reticulum
YGR158C	-1608	-1773	-1487	-0.025	-0.280	-0.675	-1479	-1197	-1006	-2081	-1159	-0.857	MTR3	3'-5' exoribonuclease activity	mRNA catabolism; 35S primary transcript processing	cytoplasmic exosome (RNase complex); nuclear exosome (RNase complex)
YGR159C	-4384	-3867	-3147	0.012	-0.862	-1803	-3506	-3724	-2494	-3698	-1924	-2290	NSR1	RNA binding; single-stranded DNA binding	rRNA processing; ribosomal small subunit assembly and maintenance	nucleolus; nucleus
YGR160W	-3787	-3001	-1592	0.720	-0.165	-0.602	-2647	-2040	-1073	-4409	-2552	-1679	FYV13	molecular_function unknown	biological_process unknown	cellular_component unknown
YGR161C	2753	2192	2074	0.281	-0.188	0.474	0.719	0.716	0.529	-1324	-0.578	-1450	RTS3	protein phosphatase type 2A activity	protein amino acid dephosphorylation	nucleus; cytoplasm; protein phosphatase type 2A complex
YGR162W	-2205	-2410	-1541	0.246	-0.275	-0.488	-1155	-0.913	-0.977	-2643	-1412	-0.316	TIF4631	translation initiation factor activity	translational initiation	ribosome
YGR165W	-0.927	-0.478	-0.387	-0.116	-0.167	-0.442	-0.206	-0.238	0.038	-0.367	0.051	0.171	MRPS35	structural constituent of ribosome	aerobic respiration; protein biosynthesis	mitochondrial small ribosomal subunit
YGR166W	-1040	-1678	-1945	0.093	-0.521	-1114	-0.834	-1479	-1954	-0.863	-1458	-1361	KRE11	molecular_function unknown	ER to Golgi transport	TRAPP
YGR169C	-1144	-0.917	-0.401	-0.225	-0.046	-0.094	-0.953	-0.574	-0.510	-1206	0.358	0.579	PUS6	pseudouridylate synthase activity	tRNA modification; pseudouridine synthesis	cytoplasm; mitochondrion
YGR170W	1983	1494	1712	-0.082	0.198	-0.357	0.386	-0.050	-0.280	0.339	-0.468	0.775	PSD2	phosphatidylserine decarboxylase activity	phosphatidylcholine biosynthesis	vacuolar membrane (sensu Fungi); Golgi membrane
YGR171C	-0.344	0.045	-0.004	-0.637	-0.450	-0.547	-0.335	-0.196	-0.621	1296	0.003	-0.971	MSM1	methionine-tRNA ligase activity	methionyl-tRNA aminoacylation	mitochondrion
YGR172C	-1602	-1631	-1257	0.396	0.006	0.364	-1057	-1242	-0.764	-0.889	-0.907	-1766	YIP1	molecular_function unknown	vesicle-mediated transport	membrane; Golgi apparatus
YGR173W	-4326	-4740	-3723	0.362	0.178	-0.286	-2417	-2508	-1843	-3920	-3063	-1919	GIR1	molecular_function unknown	biological_process unknown	cytoplasm
YGR174C	0.224	1051	1020	0.146	0.632	0.796	1133	1544	0.109	0.816	0.954	0.294	CBP4	molecular_function unknown	protein complex assembly	mitochondrial membrane
YGR175C	-3279	-2829	-3148	-2256	-1107	-1583	-2707	-3399	-2735	-2952	-2110	-1810	ERG1	squalene monooxygenase activity	ergosterol biosynthesis	lipid particle; endoplasmic reticulum
YGR176W	-0.504	-0.505	-0.450	-0.214	-1456	-1244	-0.573	-1282	-0.651	0.560	-0.911	-1340		molecular_function unknown	biological_process unknown	not yet annotated
YGR177C	-0.376	-0.569	-0.435	-0.602	-0.726	-0.960	0.182	0.243	-0.233	-1015	-0.826	-1489	ATF2	alcohol O-acetyltransferase activity	steroid metabolism	cytoplasm; endoplasmic reticulum
YGR178C	-0.420	-0.467	-0.240	-0.646	-0.352	0.265	-0.068	0.028	0.111	-0.823	-0.394	-0.350	PBP1	molecular_function unknown	mRNA polyadenylation	nucleus; cytoplasm
YGR180C	-1005	-2206	-3412	0.129	0.297	-1265	-0.605	-1500	-1837	-1139	-1720	-3010	RNR4	ribonucleoside-diphosphate reductase activity	DNA replication	nucleus; cytoplasm
YGR182C	0.622	1727	1715	0.396	-0.472	-0.070	1122	0.341	1007	0.652	-0.179	-0.013		molecular_function unknown	biological_process unknown	not yet annotated
YGR183C	1028	1571	1645	0.133	-0.111	-0.377	0.969	0.604	1067	0.319	0.110	0.659	QCR9	ubiquinol-cytochrome-c reductase activity	iron-sulfur cluster assembly; mitochondrial electron transport, ubiquinol to cytochrome c; aerobic respiration	respiratory chain complex III (sensu Eukarya)
YGR184C	-2343	-2067	-2369	-0.409	-0.368	-0.690	-1868	-2126	-1960	-2299	-2134	-1436	UBR1	ubiquitin-protein ligase activity	protein monoubiquitination; protein polyubiquitination	proteasome complex (sensu Eukarya)
YGR185C	-2599	-2598	-2428	-0.459	-0.337	-0.915	-2641	-2291	-2097	-3156	-2611	-1995	TYS1	tyrosine-tRNA ligase activity	tyrosyl-tRNA aminoacylation	cytoplasm; nucleus
YGR186W	0.748	0.850	1082	-0.049	0.265	-0.213	0.516	0.649	0.854	0.001	-0.418	0.241	TFG1	general RNA polymerase II transcription factor activity	transcription initiation from Pol II promoter	transcription factor TFIIF complex
YGR187C	-2068	-2134	-1489	0.193	-0.457	-1241	-1951	-1071	-1769	-1653	-1232	0.036	HGH1	molecular_function unknown	biological_process unknown	cytoplasm
YGR189C	-1689	-1319	-2323	-0.911	-1045	-0.913	-2274	-2320	-2934	-3481	-3158	-3801	CRH1	molecular_function unknown	biological_process unknown	incipient bud site; cell wall (sensu Fungi)
YGR191W	-2409	-2686	-2200	0.030	0.229	0.634	-1802	-1794	-1385	-1797	-1985	-1588	HIP1	L-histidine transporter activity	L-histidine transport; manganese ion transport	plasma membrane
YGR193C	-0.894	-0.630	-0.307	-0.711	-0.251	-0.018	-0.020	0.111	-0.168	0.054	-0.731	-0.633	PDX1	protein binding	acetyl-CoA biosynthesis from pyruvate	pyruvate dehydrogenase complex (sensu Eukarya); mitochondrion
YGR194C	1596	1196	1066	0.957	1260	1094	2163	1303	1328	2093	1490	0.439	XKS1	xylulokinase activity	xylulose catabolism	cytoplasm
YGR195W	-1457	-1768	-1173	0.354	-0.219	-0.449	-1271	-1238	-0.733	-2880	-2028	-0.914	SKI6	3'-5' exoribonuclease activity	35S primary transcript processing; mRNA catabolism	cytoplasmic exosome (RNase complex); nuclear exosome (RNase complex)
YGR196C	0.213	0.291	0.233	0.153	0.233	0.075	0.153	0.445	0.068	0.168	-0.254	0.892	FYV8	molecular_function unknown	biological_process unknown	cytoplasm
YGR197C	1255	1348	1726	0.725	1138	1553	1051	1089	1517	1034	0.926	0.967	SNG1	molecular_function unknown	response to drug	membrane
YGR198W	-0.632	-0.138	-0.375	0.305	0.487	0.016	-0.493	-0.662	-0.389	-0.730	0.040	-0.290	YGR198W	transferase activity	MAPKKK cascade	cytoplasm; plasma membrane
YGR199W	-0.039	0.107	-0.053	0.055	0.076	0.261	0.043	0.220	-0.136	1560	0.588	0.464	PMT6	dolichyl-phosphate-mannose-protein mannosyltransferase activity	O-linked glycosylation	endoplasmic reticulum
YGR200C	-2483	-2503	-2292	-0.053	-0.058	-0.739	-1779	-1840	-0.970	-3599	-2430	-1250	ELP2	Pol II transcription elongation factor activity	regulation of transcription from Pol II promoter	transcription elongation factor complex
YGR201C	0.446	0.404	0.741	0.054	-0.091	0.085	0.288	0.388	0.167	0.016	0.478	0.035	YGR201C	molecular_function unknown	biological_process unknown	cellular_component unknown
YGR204W	-2365	-1882	-2106	0.474	0.978	0.936	-1664	-1170	-1467	-1157	-1251	-1987	ADE3	formate-tetrahydrofolate ligase activity; methylenetetrahydrofolate dehydrogenase (NADP+) activity; methenyltetrahydrofolate cyclohydrolase activity	purine base biosynthesis; folic acid and derivative metabolism	cytoplasm; nucleus
YGR205W	0.746	0.652	0.489	-0.391	-0.209	-0.612	1479	0.263	0.136	1364	1165	0.651	YGR205W	molecular_function unknown	biological_process unknown	cytoplasm; nucleus
YGR206W	0.560	0.581	-0.575	0.351	0.090	0.419	0.216	0.053	0.214	1335	1000	0.886	YGR206W	molecular_function unknown	biological_process unknown	endosome
YGR207C	-1003	-1078	-1491	-0.551	-0.297	-0.158	-1378	-0.491	-1082	-1244	-1852	-1095	YGR207C	molecular_function unknown	biological_process unknown	mitochondrion
YGR208W	-2435	-2800	-3007	0.333	0.050	-0.391	-2479	-1814	-2412	-3252	-2635	-2145	SER2	phosphoserine phosphatase activity	serine family amino acid biosynthesis	nucleus; cytoplasm
YGR209C	0.484	-0.091	-0.872	0.434	0.495	0.732	-0.730	-1531	-1508	-0.011	-1538	-2233	TRX2	thiol-disulfide exchange intermediate activity	DNA dependent DNA replication; vacuole fusion, non-autophagic; vacuole inheritance; response to oxidative stress; regulation of cell redox homeostasis	vacuole (sensu Fungi); cytosol
YGR210C	1822	1728	2212	1755	2259	2136	0.771	0.411	1297	-0.505	-0.161	-0.226	YGR210C	molecular_function unknown	biological_process unknown	cytoplasm
YGR211W	3562	2846	3607	2734	2891	3847	3083	2009	3269	-1735	-0.505	0.782	ZPR1	protein binding	regulation of cell cycle	cytoplasm; nucleolus
YGR214W	-3882	-3828	-4312	0.050	-0.234	-1070	-2886	-4098	-3591	-3411	-3620	-3575	RPS0A	structural constituent of ribosome	ribosomal small subunit assembly and maintenance; protein biosynthesis	cytosolic small ribosomal subunit (sensu Eukarya)
YGR215W	-0.034	0.047	-0.032			0.039	-0.043	0.227	0.009	1302	1489	1085	RSM27	structural constituent of ribosome	protein biosynthesis	mitochondrial small ribosomal subunit
YGR216C	-0.666	-0.809	-0.612	0.066	-0.302	-0.380	-0.321	-1215	-0.764	-0.337	-0.104	-0.375	GPI1	molecular_function unknown	GPI anchor biosynthesis	membrane
YGR217W	0.317	0.286	0.209	0.975	0.440	0.617	-0.212	0.104	-0.120	1869	1904	1563	CCH1	calcium channel activity	calcium ion transport	plasma membrane
YGR218W	0.226	0.334	0.423	0.126	0.186	0.256	0.586	0.517	0.511	-0.380	-0.479	0.026	CRM1	protein carrier activity	mRNA-nucleus export; protein-nucleus export; ribosomal large subunit-nucleus export	nucleus
YGR221C	0.361	0.414	0.278	0.290	0.264	1319	-0.231	-0.271	-0.399	0.701	0.744	-0.150	TOS2	molecular_function unknown	biological_process unknown	bud neck; bud tip
YGR222W	-1326	-0.834	-0.592	-0.396	-0.282	-0.262	-0.944	-1334	-0.956	-0.785	-1240	-0.617	PET54	RNA binding; translation regulator activity	Group I intron splicing; protein biosynthesis	mitochondrial matrix; mitochondrial inner membrane
YGR223C	0.297	0.564	0.883	-0.152	0.142	0.332	1398	0.944	1332	0.707	0.388	0.005	YGR223C	molecular_function unknown	biological_process unknown	cellular_component unknown
YGR224W	0.565	0.984	0.299	0.467	0.343	0.484	0.770	0.162	0.400	0.401	-1125	1054	AZR1	azole transporter activity	azole transport	plasma membrane
YGR225W	1434	0.584	0.262	0.167	-0.033	1322	0.065		-0.100	1571	1524	1762	AMA1	molecular_function unknown	sporulation (sensu Saccharomyces); protein catabolism; meiosis I	anaphase-promoting complex
YGR226C	1520	0.942	0.620	0.306	0.509	1183	0.670	-0.342	-0.450		-0.063	0.667	YGR226C	molecular_function unknown	biological_process unknown	cellular_component unknown
YGR227W	0.292	0.409	0.135	0.300	0.131	0.822	-0.171	-0.144	-0.022	0.261	0.292	0.150	DIE2	dolichyl-phosphate-glucose-glycolipid alpha-glucosyltransferase activity	N-linked glycosylation; dolichol-linked oligosaccharide biosynthesis	endoplasmic reticulum membrane
YGR229C	-1558	-1636	-1349	-0.358	-0.338	-0.375	-0.788	-1040	-1700	-1141	-1071	0.341	SMI1	molecular_function unknown	cell wall organization and biogenesis; beta-1,3 glucan biosynthesis	nucleus; bud tip
YGR230W	-0.786	-0.548	0.138	-0.674	-0.864	-0.724	-0.241	-0.482	-0.453	0.284	0.323	0.282	BNS1	molecular_function unknown	meiosis	cellular_component unknown
YGR231C	-0.575	-0.255	-0.028	-0.858	-0.552	-0.485	0.122	0.354	0.249	-0.708	-1205	-0.524	PHB2	molecular_function unknown	proteolysis and peptidolysis; replicative cell aging	mitochondrion; mitochondrial inner membrane
YGR233C	0.037	-0.345	-0.746	-0.259	-0.454	-1056	-0.182	-0.511	-0.268	-0.398	-0.769	-0.251	PHO81	cyclin-dependent protein kinase inhibitor activity	phosphate metabolism	nucleus; cytoplasm
YGR234W	2358	2225	1798	-0.211	0.612	1013	1067	1675	0.311	0.037	-0.934	-0.352	YHB1	molecular_function unknown	response to stress	cytoplasm
YGR236C	4539	5108	4563	-0.080	0.104	-0.098	4651	3835	2527	3841	3266	2336	SPG1	molecular_function unknown	biological_process unknown	cellular_component unknown
YGR238C	0.808	0.814	0.350	0.369	0.343	0.505	0.575	0.832	0.572	1686	0.925	0.888	KEL2	molecular_function unknown	conjugation with cellular fusion	bud neck; bud tip; shmoo tip
YGR239C	-0.286	0.221	0.104	-0.265	-0.667	-0.606	-1714	-1216	-1847	-1242	-0.364	-2883	PEX21	protein binding; enzyme activator activity	protein-peroxisome targeting	cytosol; peroxisome
YGR242W	3058	3816	3360	0.565	0.409	-0.196	2278	2096	1900	0.959	1468	1434		molecular_function unknown	biological_process unknown	not yet annotated
YGR243W	2915	4378	4084	0.464	0.592	-0.245	2006	2813	2356	0.625	1042	0.913	FMP43	molecular_function unknown	biological_process unknown	mitochondrion
YGR245C	-2093	-1754	-0.655	-0.125	-0.309	-0.237	-2391	-1444	-0.919	-3755	-1743	-0.250	SDA1	molecular_function unknown	actin cytoskeleton organization and biogenesis; start control point of mitotic cell cycle	nucleus
YGR247W	1036	0.961	1053	0.491	0.713	0.858	1608	1217	1393	1339	1311	1020	CPD1	2',3'-cyclic-nucleotide 3'-phosphodiesterase activity	meiosis; DNA metabolism	clathrin-coated vesicle
YGR248W	2600	2841	2569	0.816	0.824	1078	1085	0.522	-0.370	2835	1618	0.413	SOL4	6-phosphogluconolactonase activity	biological_process unknown	nucleus; cytoplasm
YGR249W	1912	1573	1311	0.777	0.995	1836	0.940	0.867	1629	1136	1143	0.754	MGA1	molecular_function unknown	filamentous growth	cellular_component unknown
YGR250C	3029	2942	2580	1545	1751	1869	2064	1233	1342	1779	1359	1056	YGR250C	RNA binding	biological_process unknown	cytoplasm
YGR252W	-0.464	-0.342	-0.487	-0.484	-0.224	-0.302	-0.154	0.025	-0.095	-0.455	-0.691	-0.702	GCN5	histone acetyltransferase activity	histone acetylation; chromatin modification	Ada2/Gcn5/Ada3 transcription activator complex; SAGA complex
YGR253C	-1371	-1380	-1441	-1558	-1082	-0.781	-0.890	-0.655	-0.654	-1443	-1723	-1642	PUP2	endopeptidase activity	sporulation (sensu Saccharomyces); response to stress; ubiquitin-dependent protein catabolism	proteasome core complex, alpha-subunit complex (sensu Eukarya); proteasome core complex (sensu Eukarya)
YGR256W	1384	0.957	-0.020	0.636	0.465	0.811	0.576	0.125	0.223	1463	1054	0.853	GND2	phosphogluconate dehydrogenase (decarboxylating) activity	glucose metabolism	cytosol
YGR257C	-0.377	0.117	0.119	0.266	0.063	0.650	-0.540	-0.419	-0.560	-1354	-1239	-1440	MTM1	transporter activity; metallochaperone activity	transport; manganese ion transport	mitochondrial inner membrane; mitochondrion
YGR260W	-0.826	-0.766	-0.490	-0.158	-0.163	-0.577	-1132	-1431	-0.593	-0.738	-0.734	-0.942	TNA1	nicotinamide mononucleotide permease activity	nicotinamide mononucleotide transport	integral to plasma membrane
YGR261C	-0.915	-1067	-0.925	-0.171	-0.194	-0.352	-0.755	-0.718	-0.711	-0.362	-0.638	-0.818	APL6	molecular_function unknown	Golgi to vacuole transport	AP-3 adaptor complex
YGR262C	-0.048	-0.031	0.192	-0.003	-0.127	-0.231	-0.112	-0.034	0.024	-0.284	-0.366	-0.705	BUD32	protein serine/threonine kinase activity	protein amino acid phosphorylation; bud site selection	nucleus; cytoplasm
YGR263C	-0.048	0.049	-0.045	0.404	0.158	-0.130	-0.426	-0.167	-0.932	-0.358	-0.442	-0.645	YGR263C	molecular_function unknown	biological_process unknown	endoplasmic reticulum
YGR264C	-1686	-2014	-1422	-0.271	-0.371	-0.593	-1442	-1919	-1316	-3439	-2675	-1749	MES1	methionine-tRNA ligase activity	methionyl-tRNA aminoacylation	cytoplasm; methionyl glutamyl tRNA synthetase complex
YGR268C	0.125	-0.071	-0.202	-1375	-1142	-0.937	0.533	-0.424	-0.041	-0.067	-0.086	-0.882	HUA1	molecular_function unknown	actin cortical patch assembly	cytoplasm
YGR271W	2184	2339	1769	-0.580	-0.218	0.256	1937	2238	1633	-0.281	-0.144	-0.491	SLH1	RNA helicase activity	regulation of translation	cytoplasm
YGR273C	0.813	0.821	0.444	2102		7754	0.116	0.591	0.179	0.575	1435	1430	YGR273C	molecular_function unknown	biological_process unknown	cellular_component unknown
YGR274C	0.324	0.659	0.337	0.522			0.001	1014	0.275	1391	1316	1541	TAF1	histone acetyltransferase activity; protein serine/threonine kinase activity; general RNA polymerase II transcription factor activity	G1-specific transcription in mitotic cell cycle; transcription initiation from Pol II promoter; protein amino acid phosphorylation	transcription factor TFIID complex
YGR275W	-0.488	-0.618	-0.553	-0.085	-0.023	0.399	-1100	-0.834	-0.577	0.295	-0.754	-0.709	RTT102	molecular_function unknown	biological_process unknown	nucleus
YGR277C	-2428	-2254	-2252	-0.325	-0.823	-0.432	-1188	-0.817	-1192	-3339	-2507	-2935	YGR277C	pantetheine-phosphate adenylyltransferase activity	coenzyme A biosynthesis	nucleus; cytoplasm
YGR278W	-0.728	-0.639	-0.748	-0.093	-0.484	-0.229	-0.112	-0.093	-0.741	-0.164	-0.858	-0.637	CWC22	molecular_function unknown	nuclear mRNA splicing, via spliceosome	spliceosome complex
YGR279C	1396	2119	2272	2047	2128	2378	0.954	1012	1730	1612	1635	1326	SCW4	glucosidase activity	conjugation with cellular fusion	cell wall (sensu Fungi)
YGR281W	1106	0.245	0.068	1049	0.462		0.452	0.576	-0.157	1245	0.915	1535	YOR1	xenobiotic-transporting ATPase activity	response to drug; transport	plasma membrane
YGR283C	-3701	-4160	-2982	0.022	-0.029	-0.398	-2284	-1704	-1602	-2894	-1787	-0.280	YGR283C	molecular_function unknown	biological_process unknown	nucleolus
YGR285C	-2422	-3412	-3177	0.211	-0.495	-0.808	-2836	-2111	-1789	-1627	-1449	-2234	ZUO1	chaperone activity	protein folding	ribosome; cytosol; cytoplasm
YGR286C	-2818	-2188	-1694	0.084	0.755	0.553	-1004	-0.447	-0.976	-1457	-0.714	-1836	BIO2	biotin synthase activity	biotin biosynthesis	mitochondrion
YGR287C	1524	1770	1386	1304	1341	0.846	0.905	1041	0.144	1962	1438	1049	YGR287C	hydrolase activity, hydrolyzing O-glycosyl compounds	biological_process unknown	cellular_component unknown
YGR288W	0.863	0.935	0.707	-0.254	0.081	-0.137	0.463	1173	1102	2038	1108	0.182	MAL13	transcription factor activity	regulation of transcription, DNA-dependent; carbohydrate metabolism	nucleus
YGR289C	0.141	-0.069	0.051	0.663	1133	0.518	0.207	0.136	0.256	1241	1331	1362	MAL11	alpha-glucoside:hydrogen symporter activity; maltose:hydrogen symporter activity; trehalose transporter activity	alpha-glucoside transport; trehalose transport	membrane fraction
YGR292W	0.515	0.165	0.069	-0.242	0.654	0.436	1057	1837	0.364	1117	1395	0.736	MAL12	alpha-glucosidase activity	maltose catabolism	cellular_component unknown
YGR293C	-0.021	-0.109	-0.335	0.706	0.427	0.041	1222	1233	1262	0.227	0.279	1447		molecular_function unknown	biological_process unknown	not yet annotated
YGR294W	0.234	0.448	0.093	0.134	0.256	0.271	1344	1692	0.409	0.866	0.438	0.818	YGR294W	molecular_function unknown	biological_process unknown	cellular_component unknown
YHL001W	-2594	-3865	-3515	0.490	-0.145	-0.904	-3520	-3745	-3376	-3173	-3713	-3518	RPL14B	RNA binding; structural constituent of ribosome	protein biosynthesis	cytosolic large ribosomal subunit (sensu Eukarya)
YHL002W	0.709	0.723	0.760	-0.066	0.034	-0.151	0.814	0.879	0.807	0.383	0.177	0.302	HSE1	protein binding	protein-vacuolar targeting	endosome
YHL003C	-1074	-1470	-0.765	-0.417	-0.156	-0.778	-0.559	-0.984	-0.379	-1939	-1666	-0.991	LAG1	protein transporter activity	replicative cell aging; ceramide biosynthesis	endoplasmic reticulum
YHL004W	-1261	-0.482	-0.480	-0.107	-0.016	0.211	-0.089	0.100	0.010	-0.497	0.150	-0.571	MRP4	tRNA binding; structural constituent of ribosome	protein biosynthesis	mitochondrial small ribosomal subunit
YHL007C	-1639	-1736	-1711	-0.306	-0.143	-0.443	-1329	-1461	-1219	-2121	-1483	-1151	STE20	protein serine/threonine kinase activity	protein amino acid phosphorylation; signal transduction during conjugation with cellular fusion; pseudohyphal growth; bud site selection	shmoo tip; incipient bud site
YHL008C	2037	2120	1696	0.468	0.358	1022	1675	1115	1192	1527	0.785	0.859	YHL008C	transporter activity	biological_process unknown	vacuole (sensu Fungi)
YHL009C	0.524	0.157	0.121	-0.061	-0.136	-0.119	-0.026	-0.210	-0.117	-1154	-0.836	-1546	YAP3	transcription factor activity	regulation of transcription from Pol II promoter	nucleus
YHL010C	0.193	0.306	0.201	-0.696	-0.410	-0.448	1050	0.697	0.585	1221	0.682	1257	YHL010C	nuclear localization sequence binding	biological_process unknown	cellular_component unknown
YHL011C	-2244	-3260	-2528	0.002	-0.348	-0.939	-1982	-2295	-1307	-3555	-1688	-1243	PRS3	ribose-phosphate diphosphokinase activity	'de novo' pyrimidine base biosynthesis; 'de novo' IMP biosynthesis; purine salvage; tryptophan biosynthesis; histidine biosynthesis; regulation of cell size	cytoplasm
YHL013C	-0.730	-0.698	-1305	-0.569	-0.724	-1028	-1075	-0.574	-0.804	-0.238	-1010	1212	YHL013C	molecular_function unknown	biological_process unknown	cytoplasm
YHL015W	-1006	-2555	-2825	1022	0.396	-0.118	-1630	-2816	-1949	-2771	-2311	-2871	RPS20	structural constituent of ribosome	protein biosynthesis	cytosolic small ribosomal subunit (sensu Eukarya)
YHL016C	2181	3250	3053	0.297	0.357	0.088	-1107	-0.194	0.601	0.411	0.223	0.515	DUR3	urea transporter activity	urea transport	plasma membrane
YHL017W	-2194	-2113	-1999	-0.858	-0.646	-0.322	-0.457	-0.729	-0.277	-1598	-0.037	-0.203	YHL017W	molecular_function unknown	biological_process unknown	clathrin-coated vesicle
YHL019C	0.492	0.357	0.257	-0.476	-0.270	-0.269	0.677	0.343	0.312	0.531	-0.117	-0.220	APM2	clathrin binding	vesicle-mediated transport	AP-1 adaptor complex
YHL020C	0.911	1245	1240	-0.880	-0.447	0.061	0.679	1587	1619	-1401	0.654	0.382	OPI1	transcription corepressor activity	negative regulation of transcription from Pol II promoter; phospholipid biosynthesis; positive regulation of transcription from Pol II promoter	nucleus
YHL021C	2609	4324	3087	-0.253	0.219	0.254	1185	0.835	-0.012	3599	2351	0.377	FMP12	molecular_function unknown	biological_process unknown	mitochondrion
YHL022C	0.736	0.462	0.206	0.740	0.437	0.176	0.769	0.339	0.378	1478	0.516	-1200	SPO11	endodeoxyribonuclease activity, producing other than 5'-phosphomonoesters	meiotic DNA double-strand break formation	nuclear chromosome
YHL025W	0.984	1365	1236	-0.315	0.347	0.505	0.877	1045	1320	0.402	0.550	0.509	SNF6	general RNA polymerase II transcription factor activity	chromatin remodeling	SWI/SNF complex; nucleosome remodeling complex
YHL028W	0.343	0.626	0.486	0.482	0.393	0.669	0.811	0.971	0.242	1629	1247	0.470	WSC4	transmembrane receptor activity	actin cytoskeleton organization and biogenesis; response to heat; Rho protein signal transduction; cell wall organization and biogenesis	endoplasmic reticulum membrane; membrane fraction
YHL029C	-0.886	-0.593	-0.388	-0.468	-0.839	0.041	-0.521	-0.090	-0.215	-2705	-1894	-2135	YHL029C	molecular_function unknown	biological_process unknown	cytoplasm
YHL031C	0.595	1036	0.233	-0.035	-0.133	0.183	0.799	0.826	0.238	0.293	0.025	-0.621	GOS1	v-SNARE activity	vesicle fusion; intra-Golgi transport	integral to membrane
YHL032C	1433	2833	3163	-1183	-0.641	-0.927	3187	2368	2455	2904	2962	2987	GUT1	glycerol kinase activity	glycerol metabolism	cytoplasm
YHL033C	-2308	-3398	-3488	0.688	-0.455	-1103	-3617	-2946	-3750	-3371	-3608	-3678	RPL8A	structural constituent of ribosome	protein biosynthesis	cytosolic large ribosomal subunit (sensu Eukarya)
YHL035C	0.474	0.340	0.199	0.458	0.346	0.458	0.333	0.288	0.230	-0.097	0.290	0.681	VMR1	ATP-binding cassette (ABC) transporter activity	transport	integral to membrane
YHL038C	-0.903	-0.702	-0.532	-0.346	-0.517	0.137	-0.290	-0.346	-0.560	0.373	-0.973	-0.291	CBP2	pre-mRNA splicing factor activity	Group I intron splicing	mitochondrion
YHL039W	-0.656	-0.991	-0.344	0.110	0.041	-0.177	-0.952	-0.585	-0.584	-1648	-1229	-0.681	YHL039W	molecular_function unknown	biological_process unknown	cytoplasm
YHL042W	0.448	0.218	-0.199	0.366	0.137	-0.019	0.334	-0.342	-0.486	1695	0.727	0.859	YHL042W	molecular_function unknown	biological_process unknown	cellular_component unknown
YHL043W	1491	1447	1322	0.112	-0.013	-0.262	0.658	0.464	0.557	0.928	0.577	1017	ECM34	molecular_function unknown	cell wall organization and biogenesis	cellular_component unknown
YHL044W	0.974	1029	0.746	0.728	1401	0.832	0.468	0.341	-0.270	0.801	0.512	0.873	YHL044W	molecular_function unknown	biological_process unknown	plasma membrane
YHL046C	0.276	0.549	0.056	0.072	0.085	0.373	1267	1116	0.356	0.591	0.623	0.966	YHL046C	molecular_function unknown	biological_process unknown	cellular_component unknown
YHL047C	0.779	0.894	0.628	-0.095	-0.112	-0.113	0.685	0.814	0.625	-0.012	0.980	0.253	ARN2	siderochrome-iron transporter activity	iron-siderochrome transport; iron ion homeostasis; siderochrome metabolism	plasma membrane; endosome; cytoplasmic vesicle
YHL049C	0.514	0.082	-0.213	-1019	-0.968	-0.917	-0.698	0.247	-0.930	-1062	-0.453	-1750	YHL049C	molecular_function unknown	biological_process unknown	cellular_component unknown
YHR001W	0.322	0.517	0.473	-0.476	0.110	0.379	0.614	0.498	0.178	0.833	0.169	0.205	OSH7	oxysterol binding	steroid biosynthesis	cellular_component unknown
YHR001W-A	0.460	0.819	0.925	0.105	0.497	0.603	1038	0.479	0.508	0.602	0.649	0.552	QCR10	ubiquinol-cytochrome-c reductase activity	mitochondrial electron transport, ubiquinol to cytochrome c; aerobic respiration	respiratory chain complex III (sensu Eukarya); mitochondrion
YHR002W	0.345	1050	1063	-0.489	0.467	-0.121	1099	1321	1813	-0.202	0.093	0.281	LEU5	coenzyme A transporter activity	coenzyme A transport	mitochondrial inner membrane
YHR003C	-1337	-2188	-1625	-0.271	-0.292	-0.625	-1432	-1051	-1727	-2082	-1501	-0.920	YHR003C	molecular_function unknown	biological_process unknown	mitochondrion
YHR004C	-0.242	0.278	0.156	-0.190	0.084	0.276	0.308	0.350	0.920	0.249	0.539	0.061	NEM1	molecular_function unknown	nuclear organization and biogenesis; sporulation (sensu Saccharomyces)	integral to membrane; nuclear envelope-endoplasmic reticulum network
YHR007C	-2849	-2732	-3052	-1247	-0.283	-0.485	-2676	-3295	-2205	-1287	-1368	-1006	ERG11	sterol 14-demethylase activity	ergosterol biosynthesis	endoplasmic reticulum
YHR009C	0.745	0.959	1008	-0.408	-0.389	-0.386	1019	0.329	0.552	1091	0.714	0.618	YHR009C	molecular_function unknown	biological_process unknown	cytoplasm
YHR010W	-2903	-4212	-3833	0.418	-0.288	-0.817	-2954	-2446	-2492	-3757	-3060	-3631	RPL27A	structural constituent of ribosome	protein biosynthesis	cytosolic large ribosomal subunit (sensu Eukarya)
YHR012W	-0.664	-1066	-1352	-0.634	-0.892	-0.529	-0.638	-0.885	-0.353	-0.658	-1192	-1885	VPS29	molecular_function unknown	retrograde transport, endosome to Golgi	endosome
YHR013C	-1193	-1769	-1796	0.421	-0.409	-0.985	-0.951	-1506	-1475	-1715	-1605	-1245	ARD1	peptide alpha-N-acetyltransferase activity	protein amino acid acetylation	cytoplasm
YHR015W	0.989	1025	0.413	-0.125	-0.006	0.487	0.667	0.322	0.022	1353	1275	0.441	MIP6	RNA binding	mRNA-nucleus export	nuclear pore
YHR016C	0.820	0.874	1039	0.193	0.301	0.558	1064	0.649	0.921	2254	1588	0.946	YSC84	molecular_function unknown	actin filament organization; endocytosis	actin cortical patch (sensu Saccharomyces)
YHR017W	0.187	0.369	0.627	-0.005	0.730	0.826	-0.074	-0.059	0.512	0.203	0.459	0.141	YSC83	molecular_function unknown	biological_process unknown	cellular_component unknown
YHR018C	-0.464	-1468	-0.651	-2606	-1459	-0.959	-0.676	-1509	-0.107	-0.891	-2000	-1759	ARG4	argininosuccinate lyase activity	arginine biosynthesis	cytosol
YHR019C	-3211	-4113	-3406	0.065	-0.213	-0.319	-1352	-2274	-1810	-1660	-1712	-2232	DED81	ATP binding; asparagine-tRNA ligase activity	asparaginyl-tRNA aminoacylation	cytoplasm
YHR020W	-3648	-4205	-3554	0.340	-0.405	-0.391	-2786	-2895	-2058	-2898	-2010	-2638	YHR020W	proline-tRNA ligase activity	biological_process unknown	cellular_component unknown
YHR021C	-2520	-3617	-2937	0.585	-0.234	-0.748	-2781	-2720	-2671	-3047	-3488	-3214	RPS27B	structural constituent of ribosome	protein biosynthesis	cytosolic small ribosomal subunit (sensu Eukarya)
YHR023W	0.369	0.397	-0.010	0.755	-0.625	1099	0.166	0.383	0.227	1844	1706	1005	MYO1	microfilament motor activity	axial budding; response to osmotic stress; cytokinesis	contractile ring (sensu Saccharomyces)
YHR024C	-1833	-1971	-1279	-0.749	-0.859	-0.079	-0.940	-1338	-0.735	-0.922	-0.726	-1001	MAS2	mitochondrial processing peptidase activity	mitochondrial processing	mitochondrial processing peptidase complex
YHR025W	-2999	-3652	-2955	-0.246	-0.473	-0.137	-1340	-2485	-1966	-1555	-2191	-1990	THR1	homoserine kinase activity	homoserine metabolism; isoleucine metabolism; methionine metabolism; threonine metabolism	cellular_component unknown
YHR026W	-0.810	-1240	-0.527	-0.355	0.422	-0.310	-1258	-0.714	-0.195	-1218	-0.948	-2007	PPA1	hydrogen-transporting ATPase activity, rotational mechanism	vacuolar acidification	hydrogen-transporting ATPase V0 domain
YHR027C	-1333	-1282	-1128	-1102	0.012	-0.656	-0.639	-0.657	-0.775	-1229	-1644	-1207	RPN1	endopeptidase activity; receptor activity	ubiquitin-dependent protein catabolism	proteasome regulatory particle (sensu Eukarya); cytoplasm; endoplasmic reticulum
YHR030C	-1011	-2011	-1428	-0.706	0.033	-0.710	-1361	-1886	-1740	-1633	-1725	-1809	SLT2	MAP kinase activity	signal transduction; protein amino acid phosphorylation; cell wall organization and biogenesis	nucleus; cytoplasm; bud tip
YHR031C	-0.421	-0.352	-0.347	-0.300	0.029	0.033	-0.213	0.055	0.253	0.331	-0.590	-0.729	RRM3	DNA helicase activity; ATP dependent DNA helicase activity	DNA replication	nuclear telomeric heterochromatin
YHR033W	0.337	3300	3888	-0.529	-0.220	0.214	-0.140	1607	2646	2811	3206	2443	YHR033W	molecular_function unknown	biological_process unknown	cytoplasm
YHR035W	-0.021	0.210	0.071	0.711	0.739	0.401	0.056	-0.063	-0.420	-0.205	0.573	1072	YHR035W	molecular_function unknown	biological_process unknown	cellular_component unknown
YHR037W	0.393	1075	1078	-1355	-0.832	-0.715	0.869	0.458	0.837	0.655	0.656	-0.011	PUT2	1-pyrroline-5-carboxylate dehydrogenase activity	proline catabolism; glutamate biosynthesis	mitochondrion
YHR039C	-0.913	-1070	-0.775	-0.897	-0.279	-0.454	-0.931	-1692	-1107	-0.909	-1893	-2007	MSC7	molecular_function unknown	meiotic recombination	endoplasmic reticulum
YHR039C-A	-0.481	-0.908	-0.219	-0.643	-1263	-0.182	-0.540	-0.167	0.010	-1100	-1619	-1356	VMA10	hydrogen-transporting ATPase activity, rotational mechanism	vacuolar acidification; glycogen metabolism	hydrogen-transporting ATPase V1 domain
YHR040W	-2360	-2392	-1766	-0.013	0.095	-0.012	-0.979	-0.865	-0.496	-1955	-0.785	0.178	BCD1	nucleic acid binding	snoRNA metabolism	nucleus; cytoplasm
YHR042W	-1249	-0.939	-1062	-0.838	-0.095	-0.100	-0.848	-0.904	-0.578	-0.593	-0.313	-0.508	NCP1	electron transporter activity	ergosterol biosynthesis	microsome
YHR043C	-0.957	-0.927	-1053	0.490	0.799	0.063	-0.807	-1123	-1512	-1213	-1164	-0.626	DOG2	2-deoxyglucose-6-phosphatase activity	response to stress; glucose metabolism	cytoplasm; nucleus
YHR045W	-1599	-1577	-1426	0.324	0.565	-0.029	-1403	-0.625	-0.445	-1302	-1542	-0.961	YHR045W	molecular_function unknown	biological_process unknown	endoplasmic reticulum
YHR046C	-1958	-1980	-1276	-0.600	-0.049	0.054	-2199	-1801	-1808	-1320	-0.568	-1967	INM1	inositol-1(or 4)-monophosphatase activity	myo-inositol metabolism	nucleus; cytoplasm
YHR047C	-0.399	-0.853	-0.660	-0.071	-0.383	-0.548	-0.168	-0.985	-0.338	-0.998	-1653	-2818	AAP1'	aminopeptidase activity	proteolysis and peptidolysis; glycogen metabolism	nucleus; cytoplasm
YHR048W	0.853	1609	1698	-0.006	0.130	-0.076	0.595	1182	1460	1350	1124	0.109	YHR048W	drug transporter activity	drug transport	integral to membrane
YHR049C-A	0.676	0.267	0.097	1549	1490	1621	0.370	0.718	-0.067	0.990				molecular_function unknown	biological_process unknown	not yet annotated
YHR050W	1559	2134	1884	-1092	-0.695	-0.689	0.664	0.700	0.906	0.855	0.937	0.136	SMF2	manganese ion transporter activity	manganese ion transport	cytoplasmic vesicle
YHR051W	1240	1729	1851	0.030	0.459	0.130	1469	1414	0.717	0.317	0.278	0.445	COX6	cytochrome-c oxidase activity	aerobic respiration	respiratory chain complex IV (sensu Eukarya)
YHR052W	-1114	-1724	-0.545	-0.032	-1030	-1293	-1085	-0.826	-0.963	-4531	-1055	0.326	CIC1	protein binding, bridging	protein catabolism	proteasome complex (sensu Eukarya); nucleolus
YHR053C	0.554	1238	0.884	1821	3735	3272	2215	3152	2001	2342	1074		CUP1-1	copper ion binding	response to copper ion	cytosol
YHR055C	1267	1156	0.820	1510	3855	3479	2450	3561	2579	2058	2003	1216	CUP1-2	copper ion binding	response to copper ion	cytosol
YHR057C	-0.772	-0.525	-0.533	-0.796	-0.637	-0.111	-0.181	-0.307	-0.614	0.405	0.006	-0.009	CPR2	peptidyl-prolyl cis-trans isomerase activity	biological_process unknown	cellular_component unknown
YHR058C	-0.518	-0.728	-0.587	-0.554	-0.703	-0.427	-0.478	-0.163	-0.245	-0.636	-0.595	-0.314	MED6	RNA polymerase II transcription mediator activity	transcription from Pol II promoter	mediator complex
YHR060W	-0.633	-1327	-1041	-0.805	-0.494	-0.294	-0.543	-0.490	-0.457	0.390	-1578	1961	VMA22	chaperone activity	vacuolar acidification; protein complex assembly; glycogen metabolism	endoplasmic reticulum membrane
YHR061C	-0.445	-0.436	-0.563	0.129	0.474	0.484	-0.571	-0.128	-0.965	-1275	-0.698	-0.723	GIC1	small GTPase regulatory/interacting protein activity	establishment of cell polarity (sensu Saccharomyces); Rho protein signal transduction; axial budding	actin cap (sensu Saccharomyces); incipient bud site; bud tip; bud neck
YHR062C	-2788	-3301	-2503	0.320	-0.272	-0.790	-2019	-2137	-1346	-2602	-2593	-1539	RPP1	ribonuclease MRP activity; ribonuclease P activity	rRNA processing; tRNA processing	ribonuclease MRP complex; nucleolar ribonuclease P complex
YHR063C	-1723	-1733	-1573	-1083	-0.704	-0.362	-3056	-2430	-1754	-1604	-1627	-1581	PAN5	2-dehydropantoate 2-reductase activity	pantothenate biosynthesis	cytoplasm; soluble fraction
YHR064C	-2453	-2707	-2352	-0.049	-0.289	0.401	-2086	-2390	-1210	-4049	-3149	-3292	SSZ1	chaperone activity	protein biosynthesis	cytoplasm
YHR065C	-1985	-2978	-1618	0.670	0.788	2859	-0.400	0.119	-0.419	-1277	-0.601	-0.875	RRP3	ATP dependent RNA helicase activity	35S primary transcript processing	nucleolus
YHR066W	-2501	-2594	-1782	-0.623	-0.948	-0.922	-2207	-2136	-1229	-3795	-0.384	0.712	SSF1	rRNA binding	conjugation with cellular fusion; ribosomal large subunit assembly and maintenance	nucleolus
YHR068W	-2296	-2679	-2251	0.743	0.475	0.586	-1063	-1705	-0.927	-2719	-1861	-2169	DYS1	deoxyhypusine synthase activity	hypusine biosynthesis from peptidyl-lysine	cytoplasm
YHR069C	-1335	-1400	-0.703	-0.319	0.121	0.216	-0.824	-0.836	-0.231	-1986	-0.814	-0.826	RRP4	3'-5' exoribonuclease activity	35S primary transcript processing; mRNA catabolism	cytoplasmic exosome (RNase complex); nuclear exosome (RNase complex)
YHR070W	-1770	-2155	-1299	0.029	0.568	1294	-0.912	-0.891	-0.338	-1205	-0.725	-1273	TRM5	tRNA (guanine) methyltransferase activity	tRNA methylation	cytoplasm; nucleus
YHR071W	1002	0.655	0.879	-0.679	-0.908	-1107	-1404	-1945	-0.696	-1977	-2265	-1922	PCL5	cyclin-dependent protein kinase regulator activity	cell cycle	cyclin-dependent protein kinase holoenzyme complex
YHR072W	-2109	-1852	-1373	-0.590	-0.204	-1010	-1171	-1504	-1226	-2017	-1999	-1674	ERG7	lanosterol synthase activity	ergosterol biosynthesis	lipid particle; plasma membrane; endoplasmic reticulum
YHR073W	-0.290	-0.122	-0.175	-0.003	-0.005	-0.017	-0.172	-0.096	-0.326	0.331	-0.303	-0.562	OSH3	oxysterol binding	steroid biosynthesis	cytoplasm
YHR076W	-0.663	-0.449	-0.407	-0.801	-0.793	-0.962	-0.706	-0.144	-0.055	-2008	-2033	-0.575	PTC7	protein phosphatase type 2C activity	biological_process unknown	mitochondrion
YHR078W	0.300	0.533	0.830	-0.042	0.047	-0.139	0.605	0.624	0.754	0.347	0.374	0.505	YHR078W	molecular_function unknown	biological_process unknown	cellular_component unknown
YHR079C-A	0.969	0.534	0.639	0.288	-2696		0.318	0.471		2352	1410	1334	SAE3	molecular_function unknown	meiotic recombination; double-strand break repair	cellular_component unknown
YHR080C	0.418	1117	1260	-0.189	-0.337	0.131	0.314	0.409	0.408	0.215	0.560	0.348	YHR080C	molecular_function unknown	biological_process unknown	cellular_component unknown
YHR082C	1011	1222	1034	-0.065	0.218	0.279	1383	1147	1423	0.475	0.755	0.524	KSP1	protein serine/threonine kinase activity	protein amino acid phosphorylation	nucleus
YHR083W	0.168	0.520	0.410	0.706	1131	1361	0.815	0.398	0.503	0.297	-0.353	-0.349	FMP20	molecular_function unknown	biological_process unknown	mitochondrion
YHR085W	-1881	-2533	-1411	-0.289	-0.776	-1129	-1615	-1260	-0.705	-3680	-1251	0.067	IPI1	molecular_function unknown	rRNA processing	nucleus
YHR087W	1904	3578	2889	1824	1968	2398	3032	2466	2504	2417	1991	0.604	YHR087W	molecular_function unknown	biological_process unknown	nucleus; cytoplasm
YHR088W	-1822	-2126	-1174	-0.162	-0.236	-0.645	-1485	-0.932	-0.226	-1232	-1135	0.131	RPF1	rRNA primary transcript binding	ribosomal large subunit assembly and maintenance; processing of 27S pre-rRNA	nucleolus
YHR089C	-2235	-2325	-1221	0.090	0.285	-0.323	-1922	-1326	-0.888	-1293	-0.525	0.168	GAR1	RNA binding	35S primary transcript processing; rRNA modification	small nucleolar ribonucleoprotein complex; nucleolus
YHR090C	0.717	0.751	1202	-0.682	-0.580	0.031	0.259	0.849	1233	-0.397	0.018	0.218	YNG2	enzyme activator activity	chromatin modification	nucleus; histone acetyltransferase complex
YHR093W	0.542	0.406	0.174	0.558	0.617	0.817	0.860	0.738	0.697	2153	2567	1739	AHT1	molecular_function unknown	biological_process unknown	not yet annotated
YHR094C	0.121	0.186	0.617	1046	1273	1142	-1160	0.849	2011	-2006	0.009	0.402	HXT1	fructose transporter activity; mannose transporter activity; galactose transporter activity; glucose transporter activity	hexose transport	plasma membrane
YHR095W	0.006	0.516	0.651	1110	1361	0.606	1033	0.923	0.782	1620	2008	1781		molecular_function unknown	biological_process unknown	not yet annotated
YHR096C	0.823	1206	1447	-0.819	-0.473	-0.537	1853	1496	1875	0.139	0.310	-0.368	HXT5	mannose transporter activity; fructose transporter activity; glucose transporter activity	hexose transport	plasma membrane
YHR097C	1892	2272	1701	-1370	-1162	-0.349	1246	1138	1414	0.626	0.077	0.103	YHR097C	molecular_function unknown	biological_process unknown	nucleus; cytoplasm
YHR098C	-0.447	-0.202	-0.200	0.092	0.287	0.224	-0.094	-0.375	-0.647	-1708	-1404	-1275	SFB3	molecular_function unknown	ER to Golgi transport	endoplasmic reticulum; peripheral to membrane of membrane fraction; COPII vesicle coat
YHR099W	0.414	0.389	0.391	0.172	-0.018	0.107	-0.074	0.237	0.201	0.065	0.241	0.080	TRA1	histone acetyltransferase activity	regulation of transcription from Pol II promoter; histone acetylation	histone acetyltransferase complex
YHR100C	-0.489	-0.371	-0.170	0.213	0.078	-0.264	-0.659	-0.698	-1036	-0.245	-0.746	-0.053	YHR100C	molecular_function unknown	biological_process unknown	cellular_component unknown
YHR102W	0.475	0.883	1191	-0.485	-0.042	0.068	0.691	0.801	0.667	0.582	0.864	0.629	KIC1	kinase activity	cellular morphogenesis; cell wall organization and biogenesis	incipient bud site; bud; shmoo tip; cytoplasm
YHR103W	0.997	1342	1425	0.671	0.946	1871	0.759	0.639	0.948	0.240	-0.097	0.060	SBE22	molecular_function unknown	cell wall organization and biogenesis	cytoplasm
YHR104W	0.268	0.623	0.586	1965	2199	2282	0.424	0.420	0.154	1497	0.923	-0.118	GRE3	aldehyde reductase activity; aldo-keto reductase activity	response to stress; arabinose metabolism; D-xylose metabolism	nucleus; cytoplasm
YHR105W	0.486	0.370	0.455	0.128	-0.959	0.496	0.609	0.801	0.687	1684	1573	2103	YPT35	molecular_function unknown	biological_process unknown	endosome
YHR107C	-0.262	-0.811	-0.806	0.375	0.253	0.134	-0.596	-0.756	-0.628	-1642	-0.931	-0.495	CDC12	structural constituent of cytoskeleton; phosphatidylinositol binding	establishment of cell polarity (sensu Saccharomyces); conjugation with cellular fusion; polar budding; cell wall organization and biogenesis; cytokinesis; cellular morphogenesis; axial budding	septin ring (sensu Saccharomyces); cytoplasm
YHR108W	-0.571	-0.753	-0.660	-0.168	-0.109	0.639	-0.370	-0.221	-0.221	-1023	-1094	-0.949	GGA2	molecular_function unknown	Golgi to vacuole transport	Golgi trans face
YHR109W	-0.706	-0.342	-0.192	-0.361	-0.523	-0.325	-0.223	-0.105	-0.105	-0.409	-0.195	-0.433	CTM1	[cytochrome c]-lysine N-methyltransferase activity	protein modification	cytosol
YHR114W	0.478	0.062	0.383	0.276	0.446	0.502	0.213	0.073	0.235	0.656	0.300	0.397	BZZ1	molecular_function unknown	salinity response; actin filament organization	cytoplasm; actin cortical patch (sensu Saccharomyces)
YHR115C	0.350	0.681	1015	0.067	0.032	0.183	0.035	-0.013	0.716	-0.741	-0.192	0.067	YHR115C	molecular_function unknown	biological_process unknown	cytoplasm
YHR116W	-0.270	0.452	0.570	0.356	0.897	1574	0.731	0.741	0.610	0.493	0.724	0.989	YHR116W	molecular_function unknown	aerobic respiration	cytoplasm
YHR117W	-1001	-0.679	-0.327	0.030	-0.286	0.355	-0.322	-0.718	-0.126	0.115	0.400	-0.664	TOM71	protein transporter activity	biological_process unknown	mitochondrial outer membrane
YHR118C	-0.694	-1046	-0.471	-0.334	-0.585	-1285	-0.706	-0.543	-0.586	0.057	-0.441	0.232	ORC6	DNA replication origin binding	chromatin silencing at HML and HMR (sensu Saccharomyces); DNA replication initiation; pre-replicative complex formation and maintenance	nuclear origin of replication recognition complex
YHR120W	-1108	-1059	-1077	-0.293	-0.496	-0.645	-0.302	-0.698	-0.952	0.064	-0.601	0.042	MSH1	ATP binding	DNA repair	mitochondrion
YHR121W	-0.460	-0.489	-0.156	0.060	-0.469	-0.285	-0.680	-0.381	-0.709	-0.440	-1058	-0.394	YHR121W	molecular_function unknown	biological_process unknown	nucleus; cytoplasm
YHR122W	-0.795	-0.525	-0.626	-0.577	-0.357	-0.601	-0.315	-0.761	-0.624	-1293	-1858	-2341	YHR122W	molecular_function unknown	transcription	cytoplasm; nucleus
YHR123W	-1203	-0.905	-1528	-0.504	-0.689	-0.742	-0.533	-0.940	-0.274	-0.988	-1139	-0.105	EPT1	ethanolaminephosphotransferase activity	phosphatidylethanolamine biosynthesis	endoplasmic reticulum
YHR124W	0.393	0.172	-0.119	-0.133	-0.249	-0.984	0.008	-0.288	-0.712	0.395	-0.180	-0.096	NDT80	transcription factor activity	transcription; meiosis	nuclear chromosome
YHR127W	-1044	-1009	-0.841	-0.520	-0.513	-0.921	-0.613	-0.308	0.158	-0.656	-0.850	0.018	YHR127W	molecular_function unknown	biological_process unknown	nucleus
YHR128W	-2749	-3793	-3065	0.426	-0.549	-0.659	-2104	-2473	-1913	-2528	-2112	-1577	FUR1	uracil phosphoribosyltransferase activity	pyrimidine salvage	cellular_component unknown
YHR129C	0.402	-0.055	0.064	0.428	-0.085	0.266	0.523	0.383	-0.101	2655	2200	1849	ARP1	structural constituent of cytoskeleton	mitotic anaphase B	dynactin complex
YHR131C	0.525	0.670	0.775	-0.198	-0.063	0.095	0.885	0.909	0.604	-0.238	0.204	0.205	YHR131C	molecular_function unknown	biological_process unknown	cytoplasm
YHR133C	-0.879	-0.860	-0.682	-0.182	-0.030	-0.381	-1192	-0.739	-0.671	-2024	-1769	-1694	NSG1	molecular_function unknown	biological_process unknown	cellular_component unknown
YHR135C	0.155	0.139	0.262	-0.226	-0.161	0.091	0.471	0.307	0.390	-0.311	0.214	1025	YCK1	casein kinase I activity	protein amino acid phosphorylation; endocytosis; cytokinesis; cellular morphogenesis	plasma membrane; endoplasmic reticulum
YHR136C	1009	0.653	-1187	0.116	-1041	-0.787	-0.757	-0.167	-1075	-0.011	-1245	-1543	SPL2	enzyme inhibitor activity	response to temperature	cytoplasm
YHR137W	1880	3481	3380	-0.853	-1182	-1514	1350	2422	2222	0.384	1999	1584	ARO9	aromatic-amino-acid transaminase activity	aromatic amino acid family metabolism	nucleus; cytoplasm
YHR139C-A	1288	1257	0.527	-0.110	0.285	-0.674	1392	1399	1918	1480	1451	-0.120		molecular_function unknown	biological_process unknown	not yet annotated
YHR141C	-2016	-3276	-3181	1214	-0.062	-0.611	-2800	-3311	-3608	-3259	-3788	-3880	RPL42B	structural constituent of ribosome	protein biosynthesis	cytosolic large ribosomal subunit (sensu Eukarya)
YHR142W	-1207	-1227	-1398	0.185	0.164	-0.488	-1020	-1074	-1592	-0.926	-0.573	-1156	CHS7	molecular_function unknown	ER to Golgi transport; cell wall chitin biosynthesis	endoplasmic reticulum membrane
YHR144C	0.061	-0.806	-0.460	0.746	0.083	0.261	-1535	-1527	-1036	-2076	-1728	-1655	DCD1	dCMP deaminase activity	pyrimidine nucleotide metabolism	cytoplasm
YHR145C	1200	1272	1390	0.958	0.682	0.073	0.059	0.023	-0.328	0.013	0.190	0.031		molecular_function unknown	biological_process unknown	not yet annotated
YHR146W	0.973	1384	0.647	-0.666	-0.398	-0.143	0.277	0.425	1263	1086	0.118	0.232	CRP1	DNA binding	biological_process unknown	nucleus
YHR148W	-2470	-2803	-1847	0.726	1502	1661	-1588	-1042	-0.943	-1225	-0.084	0.870	IMP3	snoRNA binding	35S primary transcript processing; rRNA modification; ribosome biogenesis; processing of 20S pre-rRNA	small nuclear ribonucleoprotein complex; small nucleolar ribonucleoprotein complex
YHR152W	0.056	0.375	0.626	0.050	0.036	0.031	0.142	0.698	0.186	0.491	0.399	0.770	SPO12	molecular_function unknown	meiosis I; mitotic cell cycle; regulation of exit from mitosis	nucleus; nucleolus
YHR153C	0.431	0.691	0.344	0.544	0.392	0.002	-0.084	0.492	0.052	1125	-0.025	0.502	SPO16	molecular_function unknown	sporulation (sensu Saccharomyces)	cellular_component unknown
YHR154W	0.219	0.670	0.415	0.690	0.577	0.582	-0.103	0.386	-0.015	0.425	0.346	0.155	RTT107	molecular_function unknown	negative regulation of DNA transposition	nucleus
YHR155W	0.548	0.655	0.768	0.856	0.731	0.304	0.099	0.087	0.258	-0.041	-0.473	-0.340	YHR155W	molecular_function unknown	biological_process unknown	mitochondrion
YHR156C	0.601	0.239	0.298	1698	1669	1655	0.483	0.171	0.661	1154	0.600	1124	LIN1	protein binding	biological_process unknown	chromatin; nucleus
YHR157W	0.714	0.856	0.754	1588	0.409	1599	0.485	0.141	0.540	1596	0.824	1484	REC104	molecular_function unknown	meiotic recombination; meiotic DNA double-strand break formation	cellular_component unknown
YHR158C	0.403	0.574	0.164	0.394	0.351	0.768	0.219	0.031	0.198	1907	1287	0.639	KEL1	molecular_function unknown	regulation of cell shape; cytogamy; plasma membrane fusion; cellular morphogenesis	bud neck; bud tip; shmoo tip; cytoplasm
YHR159W	1124	1541	0.968	0.132	-0.105	0.616	0.765	0.671	0.548	1345	1486	0.740	YHR159W	molecular_function unknown	biological_process unknown	cytoplasm
YHR160C	1594	2532	2626	-0.978	-0.719	-0.582	1532	1240	0.671	1759	1158	1389	PEX18	protein binding	protein-peroxisome targeting	cytosol; peroxisome
YHR161C	0.654	0.701	0.636	-0.255	0.098	0.039	0.590	0.083	0.916	-0.390	-0.753	-0.674	YAP1801	clathrin binding	endocytosis	actin cortical patch (sensu Saccharomyces)
YHR163W	-1775	-2760	-1878	-0.558	-0.593	-0.948	-1579	-2271	-1892	-0.865	-1821	-2110	SOL3	6-phosphogluconolactonase activity	tRNA processing; pentose-phosphate shunt, oxidative branch	nucleus; cytoplasm
YHR165C	0.448	0.555	0.353	0.850	0.422	0.498	0.066	0.195	0.292	0.469	0.472	0.224	PRP8	pre-mRNA splicing factor activity	nuclear mRNA splicing, via spliceosome	small nuclear ribonucleoprotein complex; snRNP U5
YHR166C	0.368	1088	0.916	0.034	-0.003	0.028	0.179	0.066	-0.007	0.235	0.693	-0.093	CDC23	protein binding; ubiquitin-protein ligase activity	cyclin catabolism; mitotic chromosome segregation; mitotic metaphase/anaphase transition; ubiquitin-dependent protein catabolism; mitotic spindle elongation	anaphase-promoting complex
YHR169W	-1164	-1592	-1134	-0.854	-0.917	-1208	-0.776	-0.270	-0.445	-3127	-2216	-1520	DBP8	ATP dependent RNA helicase activity	35S primary transcript processing	nucleolus
YHR170W	-2755	-2947	-2150	-0.159	-0.775	-1185	-1296	-0.668	-0.295	-2725	-1727	-0.386	NMD3	protein binding; RNA binding	ribosomal large subunit assembly and maintenance	cytosolic large ribosomal subunit (sensu Eukarya); cytosol
YHR171W	0.421	0.755	0.768	0.037	0.152	-0.018	0.941	1044	1462	-0.439	-0.689	-0.813	ATG7	ubiquitin-like conjugating enzyme activity	autophagy; protein-vacuolar targeting	cellular_component unknown
YHR176W	-0.944	0.089	-0.805	0.847	0.775	1590	0.556	0.265	-0.550	0.808	0.537	-0.026	FMO	monooxygenase activity	protein folding	endoplasmic reticulum membrane
YHR177W	0.591	0.246	0.589	-0.302	0.247	0.122	0.783	0.872	0.495	0.538	0.527	0.565	GON3	molecular_function unknown	biological_process unknown	cellular_component unknown
YHR179W	-0.898	-3202	-3724	1185	1646	1271	-1526	-1044	-1656	-2738	-2329	-3102	OYE2	NADPH dehydrogenase activity	biological_process unknown	nucleus; cytoplasm
YHR180W	-0.092	-0.253	-1131	0.556	0.147	-0.067	-0.161	-0.378	-1655	0.366	-0.061	-1359		molecular_function unknown	biological_process unknown	not yet annotated
YHR181W	-0.930	-0.496	-0.504	0.471	-0.067	-0.276	-0.579	-0.078	-0.119	-0.987	-1165	-0.968	SVP26	molecular_function unknown	biological_process unknown	endoplasmic reticulum
YHR183W	-1644	-1951	-2216	-1481	-1208	-1363	-2062	-2774	-3416	-0.733	-1471	-2254	GND1	phosphogluconate dehydrogenase (decarboxylating) activity	glucose metabolism	cytoplasm
YHR186C	-0.353	-0.416	-0.411	0.332	0.360	-0.076	-0.385	-0.249	0.162	0.006	-0.866	-0.874	KOG1	protein binding	biological_process unknown	vacuolar membrane (sensu Fungi)
YHR187W	-1079	-0.833	-0.376	-0.124	-0.513	-0.510	-0.561	-0.407	-0.121	-1106	-0.350	-0.407	IKI1	Pol II transcription elongation factor activity	regulation of transcription from Pol II promoter	transcription elongation factor complex; DNA-directed RNA polymerase II, holoenzyme
YHR189W	1234	1043	0.664	-0.268	-0.302	0.094	0.684	0.899	0.862	1531	1862	1365	PTH1	aminoacyl-tRNA hydrolase activity	protein biosynthesis	mitochondrion
YHR190W	-0.118	0.637	0.508	-0.710	-0.597	-0.601	0.342	-0.345	-0.388	0.224	-0.728	-0.929	ERG9	farnesyl-diphosphate farnesyltransferase activity	ergosterol biosynthesis	endoplasmic reticulum
YHR191C	-0.777	-1021	-1482	-0.155	-0.276	-0.571	-0.408	-0.482	-1001	0.347	-0.854	-0.571	CTF8	molecular_function unknown	sister chromatid cohesion	DNA replication factor C complex
YHR192W	-1386	-1796	-1864	0.173	-0.323	-0.551	-1225	-1413	-1521	-1461	-2349	-1727	YHR192W	molecular_function unknown	biological_process unknown	cytoplasm
YHR193C	-2141	-3045	-2821	0.348	-0.322	-0.464	-2152	-3064	-2377	-2349	-2923	-2202	EGD2	chaperone activity	nascent polypeptide association	nascent polypeptide-associated complex
YHR195W	0.579	0.860	1090	0.054	-0.107	0.449	1235	1228	1591	0.433	0.183	0.112	NVJ1	protein binding	microautophagy	nuclear membrane
YHR196W	-1628	-2227	-1774	-0.636	-1036	-0.861	-2286	-2321	-1217	-0.442	-0.444	1053	UTP9	snoRNA binding	processing of 20S pre-rRNA	nucleus; nucleolus; small nucleolar ribonucleoprotein complex
YHR197W	-2090	-2212	-1400	0.429	0.240	-0.158	-1188	-0.932	-1132	-1425	-0.556	-0.089	RIX1	molecular_function unknown	ribosome-nucleus export	nucleoplasm; nucleus
YHR198C	0.607	0.724	1118	-0.144	0.098	0.361	0.515	0.725	0.736	0.814	0.461	0.565	FMP22	molecular_function unknown	biological_process unknown	mitochondrion
YHR199C	1235	1527	1328	0.531	0.742	0.868	1236	1254	1090	1817	1262	0.867	FMP34	molecular_function unknown	biological_process unknown	mitochondrion
YHR200W	-0.310	0.059	-0.150	-0.683	-0.101	-0.131	-0.483	-0.376	-0.227	-0.635	0.121	-0.002	RPN10	endopeptidase activity	ubiquitin-dependent protein catabolism	proteasome regulatory particle (sensu Eukarya)
YHR201C	-1223	-1590	-1379	-0.179	0.156	-0.145	-1389	-0.914	-0.994	-1529	-1545	-0.876	PPX1	exopolyphosphatase activity	polyphosphate metabolism	cytoplasm
YHR202W	0.485	0.343	0.421	-0.023	-0.085	0.144	0.562	0.208	0.580	0.441	0.323	0.242	YHR202W	molecular_function unknown	biological_process unknown	vacuole (sensu Fungi); soluble fraction
YHR203C	-3963	-4417	-4140	0.398	-0.101	-1013	-2675	-3787	-3309	-3740	-4248	-4015	RPS4B	structural constituent of ribosome	protein biosynthesis	cytosolic small ribosomal subunit (sensu Eukarya)
YHR204W	-1037	-1150	-1130	-0.000	-0.221	0.088	-0.410	-0.377	-1073	-0.040	-1251	0.397	MNL1	carbohydrate binding	ER-associated protein catabolism	endoplasmic reticulum
YHR208W	-1655	-3412	-2302	-0.201	-1066	0.059	-4469	-3857	-2445	-1708	-2666	-3231	BAT1	branched-chain-amino-acid transaminase activity	branched chain family amino acid biosynthesis; amino acid catabolism	mitochondrial matrix
YHR209W	-0.829	-0.574	-1413	-0.737	-0.736	-0.602	-0.233	-0.977	-1946	-0.490	-1089	-2568	YHR209W	S-adenosylmethionine-dependent methyltransferase activity	biological_process unknown	cellular_component unknown
YHR210C	0.812	1094	0.971	0.480	0.583	0.660	0.721	0.152	0.859	0.528	0.568	0.447	YHR210C	molecular_function unknown	biological_process unknown	cellular_component unknown
YHR211W	-0.096	-0.513	-0.515	0.495	0.689	0.597	-0.704	-0.647	-0.468	-0.775	-0.969	-1479	FLO5	cell adhesion molecule activity	flocculation	cell wall (sensu Fungi)
YHR214C-B	0.889	0.991	1052	0.741	0.755	0.588	0.035	-0.512	-0.235	0.772	0.390	0.955	YHR214C-B	protein binding; RNA binding; peptidase activity; ribonuclease activity; RNA-directed DNA polymerase activity; DNA-directed DNA polymerase activity	Ty element transposition	retrotransposon nucleocapsid
YHR214W-A	0.034	0.273	0.038	0.258	0.151	0.324	-1532	-2470	-2447	-0.548	-0.032	-0.203		molecular_function unknown	biological_process unknown	not yet annotated
YHR215W	-0.052	-0.181	-0.480	-0.473	-0.456	-0.011	-1608	-0.561	-0.230	-1273	-2922	-3344	PHO12	acid phosphatase activity	biological_process unknown	vacuole (sensu Fungi)
YHR216W	-3342	-3572	-3542	-0.055	0.286	-0.419	-2854	-2941	-3001	-4114	-3602	-3999	IMD2	IMP dehydrogenase activity	GTP biosynthesis	cytoplasm
YHR217C	0.918	1129	0.895	-0.470	-0.301	-0.286	0.912	1064	1197	0.976	0.723	0.756		molecular_function unknown	biological_process unknown	not yet annotated
YHR218W	-0.077	0.098	-0.305	-0.150	-0.005	0.368	0.479	0.438	-0.287	0.447	0.974	0.354	YHR218W	molecular_function unknown	biological_process unknown	cellular_component unknown
YIL001W	-0.759	-0.600	-0.821	0.430	0.095	-0.040	-0.377	-0.360	-0.211	-0.867	-1228	-0.745	YIL001W	molecular_function unknown	biological_process unknown	cytoplasm
YIL002C	-0.616	-0.194	-0.543	0.317	0.084	0.216	-0.686	-0.630	-1326	0.103	-1149	-0.977	INP51	inositol-polyphosphate 5-phosphatase activity	dephosphorylation; endocytosis; cell wall organization and biogenesis; phosphatidylinositol biosynthesis	membrane fraction
YIL003W	-0.488	-0.806	-0.689	-0.039	0.247	-0.081	0.320	-0.076	0.033	0.112	-0.665	-0.431	CFD1	ATPase activity	iron-sulfur cluster assembly	cytoplasm
YIL004C	-1026	-0.955	-0.942	-0.080	-0.219	0.009	-0.864	-0.949	-0.971	-0.929	-1418	-1140	BET1	v-SNARE activity	ER to Golgi transport; retrograde transport, Golgi to ER	endoplasmic reticulum membrane; COPII-coated vesicle
YIL006W	0.483	0.863	0.985	0.386	0.010	0.394	0.715	0.932	0.990	-0.288	-0.064	0.017	YIL006W	transporter activity; pyruvate carrier activity	transport; mitochondrial pyruvate transport	mitochondrial inner membrane
YIL007C	0.788	0.782	0.574	0.028	-0.011	0.014	0.701	0.522	0.887	0.899	0.143	0.106	NAS2	molecular_function unknown	ubiquitin-dependent protein catabolism	cytoplasm
YIL008W	-0.465	-0.492	-0.262		-0.035	-0.422	-0.374	-0.539	-1049	-0.896	0.753	-0.185	URM1	protein binding	protein modification	nucleus; cytoplasm
YIL009W	-1682	-1389	-0.926	0.008	-0.199	-0.030	0.109	0.350	0.521	-2419	-1452	-1367	FAA3	long-chain-fatty-acid-CoA ligase activity	lipid metabolism; N-terminal protein myristoylation	cellular_component unknown
YIL010W	-1394	-1516	-1296	-0.527	-0.633	-0.846	-0.683	-0.708	-1246	-0.148	-1340	-3370	DOT5	thioredoxin peroxidase activity	regulation of cell redox homeostasis	nucleus
YIL011W	-1300	-2056	-2201	-0.073	0.023	0.497	-1067	-2021	-1548	-0.848	-1367	-2884	TIR3	molecular_function unknown	biological_process unknown	cell wall (sensu Fungi)
YIL012W	1177	0.672	0.637	0.617	0.778	0.541	0.379	0.548	0.347	1811	1321	0.834		molecular_function unknown	biological_process unknown	not yet annotated
YIL014W	-0.483	-0.673	-0.278	-0.129	0.354	-0.045	-0.267	-0.118	-0.151	-0.640	-0.694	-0.327	MNT3	alpha-1,3-mannosyltransferase activity	O-linked glycosylation	cellular_component unknown
YIL016W	-0.968	-1132	-1606	0.323	0.206	-0.096	-1152	-0.800	-1050	-0.872	-0.912	-1647	SNL1	molecular_function unknown	nuclear pore organization and biogenesis	endoplasmic reticulum membrane; nuclear membrane; membrane
YIL017W	0.909	1573	1323	-1098	-0.576	0.287	1474	1334	1039	1488	0.956	0.469
YIL018W	-3879	-4430	-4366	0.772	0.200	-0.723	-3077	-3742	-3438	-2753	-2756	-3082	RPL2B	structural constituent of ribosome	protein biosynthesis	cytosolic large ribosomal subunit (sensu Eukarya)
YIL019W	-1145	-1763	-0.246	0.018	-0.107	-0.016	-0.758	-0.327	0.239	-2592	-0.912	0.514	YIL019W	molecular_function unknown	biological_process unknown	nucleus; cytoplasm
YIL020C	-1791	-2032	-1365	0.050	0.381	-0.095	-1210	-0.848	-0.467	-2828	-2109	-1590	HIS6	1-(5-phosphoribosyl)-5-[(5-phosphoribosylamino)methylideneamino]imidazole-4-carboxamide isomerase activity	histidine biosynthesis	cell
YIL021W	-1533	-1866	-1101	-0.539	-0.485	-0.891	-1198	-1095	-0.860	-2666	-1639	-0.469	RPB3	DNA-directed RNA polymerase activity	transcription from Pol II promoter	DNA-directed RNA polymerase II, core complex
YIL024C	-0.304	0.168	0.180	0.298	0.400	0.614	0.380	0.459	-0.078	0.362	-0.091	0.429	YIL024C	molecular_function unknown	biological_process unknown	cellular_component unknown
YIL026C	0.455	0.588	-0.112	0.551	0.151	0.332	0.184	0.278	-0.357	1281	1012	0.507	IRR1	protein binding	cytogamy; germination (sensu Saccharomyces); mitotic sister chromatid cohesion	nuclear cohesin complex
YIL027C	-0.296	-0.392	-0.782	0.173	0.151	-0.116	-0.031	-0.475	-0.334	0.144	0.764		KRE27	molecular_function unknown	biological_process unknown	endoplasmic reticulum
YIL029C	0.588	0.358	0.416		0.492	0.042	0.001	0.107	0.233	-0.003	0.447	0.983	YIL029C	molecular_function unknown	biological_process unknown	cellular_component unknown
YIL031W	1071	1437	1406	0.039	0.329	1598	0.303	0.632	0.964	0.499	1299	0.934	ULP2	cysteine-type peptidase activity; SUMO-specific protease activity	plasmid maintenance; protein desumoylation; mitotic spindle checkpoint; chromosome condensation	nucleus
YIL032C	0.812		-0.220	2710	0.866	1894	0.050	-0.900	0.085	1149	0.754	1386		molecular_function unknown	biological_process unknown	not yet annotated
YIL033C	1236	1676	1371	-0.091	-0.465	0.452	0.614	0.993	0.791	2088	1727	0.863	BCY1	cAMP-dependent protein kinase inhibitor activity	response to heat; signal transduction; response to stress; pseudohyphal growth	nucleus; cytoplasm
YIL034C	-0.638	-0.498	-0.510	-0.465	-0.467	-0.241	0.357	-0.204	-0.237	-0.106	-0.333	-1095	CAP2	F-actin capping activity	cell wall organization and biogenesis; response to osmotic stress; endocytosis; actin filament organization	actin cortical patch (sensu Saccharomyces); F-actin capping protein complex
YIL035C	0.376	-0.104	0.574	-0.729	-0.911	-1018	-0.037	-0.048	-0.018	-0.726	-0.135	-0.356	CKA1	protein kinase CK2 activity	establishment of cell polarity (sensu Saccharomyces); G2/M transition of mitotic cell cycle; G1/S transition of mitotic cell cycle; cell ion homeostasis; protein amino acid phosphorylation; flocculation; response to DNA damage stimulus; regulation of tran	protein kinase CK2 complex
YIL036W	0.688	1253	1253	-0.268	-0.361	0.835	0.922	0.474	1198	0.473	0.502	0.435	CST6	specific RNA polymerase II transcription factor activity	transcription initiation from Pol II promoter; DNA metabolism	nucleus
YIL037C	0.450	0.403	0.365	0.280	0.044	0.518	-0.314	-0.310	-0.122	0.421	0.835	0.095	PRM2	molecular_function unknown	conjugation with cellular fusion	integral to membrane
YIL038C	-0.480	-0.610	-0.539	-0.377	-0.615	-0.631	-0.211	0.219	0.178	-1931	-1748	-0.180	NOT3	3'-5' exoribonuclease activity	regulation of transcription from Pol II promoter; poly(A) tail shortening	CCR4-NOT core complex; cytoplasm
YIL039W	-0.962	-0.636	-0.510	-0.860	-0.482	-0.962	-0.791	-1085	-0.730	-0.512	-1149	-1037	YIL039W	molecular_function unknown	biological_process unknown	endoplasmic reticulum
YIL040W	-1487	-1707	-0.857	0.322	-0.328	-0.552	-0.884	-1090	-1361	-1467	-1316	-2310	APQ12	molecular_function unknown	biological_process unknown	endoplasmic reticulum
YIL041W	-0.285	-0.357	0.007	-1296	-1282	-0.371	0.264	0.209	-0.191	-0.189	-0.351	-0.584	GVP36	molecular_function unknown	biological_process unknown	cytoplasm
YIL042C	0.183	0.843	0.448	-0.308	-0.051	0.484	0.364	0.388	0.105	0.763	0.306	-0.013	YIL042C	kinase activity	biological_process unknown	mitochondrion
YIL043C	-0.333	-0.772	-0.769	-0.195	-0.231	-0.067	-0.616	-0.506	-0.033	-0.167	-0.515	-0.909	CBR1	cytochrome-b5 reductase activity	electron transport	microsome
YIL044C	0.014	-0.270	-0.154	-0.923	-1054	-0.261	-0.445	-0.349	-0.021	-0.555	-1314	-0.668	AGE2	ARF GTPase activator activity	intra-Golgi transport; ER to Golgi transport	clathrin-coated vesicle
YIL045W	3412	3882	3712	0.743	0.773	1200	2192	2209	3017	1731	0.475	1417	PIG2	protein phosphatase regulator activity	biological_process unknown	cytoplasm
YIL046W	-0.923	0.182	-0.304	0.401	0.841	0.652	0.991	1155	0.743	-0.273	0.391	-0.510	MET30	protein binding	cell cycle; ubiquitin-dependent protein catabolism; protein ubiquitination	nuclear ubiquitin ligase complex; SCF ubiquitin ligase complex
YIL049W	-0.052	-0.353	-0.676	-0.320	-0.067	-0.483	-0.072	-0.140	-1052	0.255	-0.596	-1510	DFG10	molecular_function unknown	pseudohyphal growth	cellular_component unknown
YIL050W	0.430	0.790	0.816	0.034	-0.180	0.123	-0.250	0.313	0.767	0.767	0.622	0.421	PCL7	cyclin-dependent protein kinase regulator activity	regulation of glycogen catabolism; regulation of glycogen biosynthesis	cyclin-dependent protein kinase holoenzyme complex
YIL051C	-0.030	-0.105	0.179	-0.444	-0.740	-0.404	0.366	-0.019	0.459	-0.560	-1104	-2120	MMF1	molecular_function unknown	isoleucine biosynthesis; mitochondrial genome maintenance	mitochondrial matrix; mitochondrion
YIL052C	-2695	-3957	-3822	1187	0.175	-0.084	-3088	-2484	-2583	-3413	-3875	-3909	RPL34B	structural constituent of ribosome	protein biosynthesis	cytosolic large ribosomal subunit (sensu Eukarya)
YIL053W	-2473	-3475	-3673	1245	0.225	-0.481	-2545	-1969	-1577	-4999	-3153	-4529	RHR2	glycerol-1-phosphatase activity	glycerol biosynthesis; response to osmotic stress	nucleus; cytoplasm
YIL055C	1139	1707	1480	-0.772	-0.673	-0.813	1242	0.998	1385	0.678	0.753	0.289	YIL055C	molecular_function unknown	biological_process unknown	cellular_component unknown
YIL057C	2914	4354	3685	-2796	-3388	-3850	4784	4685	3423	4935	4480	3502	YIL057C	molecular_function unknown	biological_process unknown	cytoplasm
YIL059C	1603	1303	1106	0.739	1440	1580	0.947	1259	1370	1401	1103	1301		molecular_function unknown	biological_process unknown	not yet annotated
YIL060W	1068	1263	1282	1066	0.382	0.315	0.324	-0.017	-0.223	-0.007	0.229	-0.172	YIL060W	molecular_function unknown	biological_process unknown	cellular_component unknown
YIL062C	-0.131	-0.222	-0.610	-0.177	-0.387	-0.778	0.157	-0.018	-0.906	-0.147	-0.523	-1541	ARC15	structural molecule activity; actin binding	actin cortical patch assembly	Arp2/3 protein complex; mitochondrial membrane
YIL064W	0.053	-0.489	0.103	-1121	-1967	-2380	-0.777	-0.462	0.031	-0.316	-1042	-0.711	YIL064W	S-adenosylmethionine-dependent methyltransferase activity	biological_process unknown	cytoplasm
YIL065C	0.854	0.998	0.698	-0.476	-0.741	-0.096	0.530	0.527	0.540	1183	0.632	0.777	FIS1	molecular_function unknown	mitochondrial fission	mitochondrial outer membrane
YIL066C	1102	0.364	0.062	0.432	0.504	0.271	0.318	-0.459	0.509	0.617	0.341	0.554	RNR3	ribonucleoside-diphosphate reductase activity	DNA replication	cytoplasm
YIL067C	-0.741	-0.489	-0.688	-0.623	-1106	-1597	-0.179	-0.013	-0.589	-0.922	-0.981	-2007	YIL067C	molecular_function unknown	biological_process unknown	vacuole (sensu Fungi)
YIL068C	0.017	-0.004	-0.081	-0.687	-0.447	-0.331	0.024	-0.287	-0.522	0.142	-0.724	0.024	SEC6	molecular_function unknown	establishment of cell polarity (sensu Saccharomyces); vesicle fusion; vesicle docking; Golgi to plasma membrane transport; polar budding; cytokinesis; endocytosis	exocyst; actin cap (sensu Saccharomyces)
YIL069C	-2968	-4029	-3415	0.701	-0.249	-1042	-2934	-3018	-3549	-3938	-4191	-3446	RPS24B	structural constituent of ribosome	protein biosynthesis	cytosolic small ribosomal subunit (sensu Eukarya)
YIL072W	0.073	0.331	0.187	0.534	0.412	0.328	-0.057	-0.315	0.015	0.690	0.435	0.452	HOP1	DNA binding	synaptonemal complex formation; meiosis	synaptonemal complex; condensed nuclear chromosome
YIL074C	-3396	-1871	-2920	0.155	-0.081	-0.048	-2253	-2998	-2030	-3065	-3075	-2728	SER33	phosphoglycerate dehydrogenase activity	serine family amino acid biosynthesis	cytoplasm
YIL075C	-0.741	-0.600	-0.577	-1120	-0.596	-0.444	-0.769	-0.882	-0.576	-1175	-1096	-0.913	RPN2	endopeptidase activity; receptor activity	ubiquitin-dependent protein catabolism	proteasome regulatory particle (sensu Eukarya)
YIL076W	-0.956	-1336	-1324	-0.210	-0.491	-0.458	-0.751	-0.884	-0.913	-1515	-1825	-1685	SEC28	molecular_function unknown	ER to Golgi transport; vesicle coating	COPI vesicle coat
YIL077C	0.817	1577	1464	0.152	0.511	0.743	1344	1350	1620	1453	1194	1132	YIL077C	molecular_function unknown	biological_process unknown	mitochondrion
YIL078W	-3034	-3263	-2921	-0.227	-0.317	-0.614	-1208	-1616	-1270	-2330	-1873	-1638	THS1	threonine-tRNA ligase activity	protein biosynthesis	cytoplasm
YIL079C	-3011	-3313	-2684	-0.605	-1121	-0.599	-1645	-2124	-1730	-1894	-1079	-1075	AIR1	molecular_function unknown	mRNA-nucleus export	nucleus; nucleolus
YIL082W-A	-0.105	-0.245	-0.007	-0.186	-0.101	0.220	-0.069	-0.427	-0.281	-0.432	-0.521	-0.931	YIL082W-A	protein binding; RNA binding; peptidase activity; ribonuclease activity; RNA-directed DNA polymerase activity; DNA-directed DNA polymerase activity	Ty element transposition	retrotransposon nucleocapsid
YIL083C	0.340	0.941	1413	-0.436	-0.043	0.324	1487	1646	1608	1256	1565	0.752	YIL083C	phosphopantothenate-cysteine ligase activity	coenzyme A biosynthesis	nucleus; cytoplasm
YIL085C	-0.301	-0.477	-0.326	-0.404	-0.212	-0.543	-0.071	-0.085	-0.068	-0.376	-0.004	-0.635	KTR7	mannosyltransferase activity	cell wall organization and biogenesis; N-linked glycosylation	Golgi apparatus
YIL086C	0.584	0.937	0.485	0.801	0.636	0.665	0.939	0.771	0.709	1684	2030	1237		molecular_function unknown	biological_process unknown	not yet annotated
YIL087C	1234	1780	1201	0.868	0.887	1103	1492	1400	0.309	2881	1992	1600	YIL087C	molecular_function unknown	biological_process unknown	mitochondrion
YIL088C	0.270	1089	0.872	-0.058	0.213	0.130	0.999	1197	0.899	1107	0.126	0.030	AVT7	transporter activity	transport	vacuole
YIL089W	0.036	-0.016	-0.192	1540	1895	1590	0.945	0.848	1125	-0.124	0.483	0.783	YIL089W	molecular_function unknown	biological_process unknown	cellular_component unknown
YIL091C	-3462	-3864	-3405	0.168	0.425	-0.092	-2388	-1942	-2157	-2199	-1262	-0.282	YIL091C	RNA helicase activity	biological_process unknown	nucleus; nucleolus
YIL092W	-0.384	-0.305	-0.093	-0.407	-0.708	-0.591	-0.364	0.022	-0.018	-0.656	-0.246	-0.250	YIL092W	molecular_function unknown	biological_process unknown	nucleus; cytoplasm
YIL094C	-3028	-2649	-2436	0.283	-0.403	-1219	-2181	-1874	-1648	-3328	-3267	-3722	LYS12	isocitrate dehydrogenase activity	lysine biosynthesis	cytoplasm; mitochondrion
YIL097W	1391	1633	1398	-0.047	0.020	0.370	1867	1601	1574	1275	0.990	0.739	FYV10	molecular_function unknown	negative regulation of gluconeogenesis	nucleus; cytoplasm
YIL101C	0.722	1612	1664	-0.978	-0.762	-0.153	0.545	0.770	0.670	-0.223	1024	1484	XBP1	transcription factor activity	response to stress	nucleus
YIL103W	-1482	-1766	-0.818	-0.535	-0.545	-1442	-1053	-1068	-0.498	-3123	-1455	0.221	YIL103W	molecular_function unknown	biological_process unknown	cytoplasm
YIL104C	-1264	-1379	-0.234	0.125	-0.456	-0.320	-0.650	-0.603	-0.165	-1220	0.390	0.370	SHQ1	molecular_function unknown	snoRNA metabolism	nucleoplasm
YIL105C	1140	1261	1291	-0.139	0.350	-0.047	1232	1139	1647	0.104	0.163	0.988	LIT2	molecular_function unknown	biological_process unknown	cytoplasm
YIL108W	-0.574	-0.553	-0.815	0.276	0.972	0.060	-0.020	-0.011	-0.497	-0.124	-0.114	-1230	YIL108W	molecular_function unknown	biological_process unknown	cytoplasm
YIL110W	-1355	-1960	-1691	-0.400	-0.350	-0.201	-1587	-1525	-1203	-2300	-0.990	-0.572	YIL110W	S-adenosylmethionine-dependent methyltransferase activity	biological_process unknown	nucleus; cytoplasm
YIL111W	0.377	0.230	0.109	0.599	1437	1201	0.061	0.136	0.378	0.350	-0.357	-0.471	COX5B	cytochrome-c oxidase activity	anaerobic respiration	respiratory chain complex IV (sensu Eukarya)
YIL112W	0.547	0.425	0.503	0.588	1173	1024	0.727	0.499	0.546	0.876	0.219	0.908	HOS4	NAD-independent histone deacetylase activity; NAD-dependent histone deacetylase activity	histone deacetylation; negative regulation of meiosis	histone deacetylase complex
YIL113W	-0.150	-0.263	-0.348	0.263	0.312	0.458	0.941	0.060	0.788	1640	0.651	0.511	SDP1	MAP kinase phosphatase activity	MAPKKK cascade during cell wall biogenesis	cytoplasm; nucleus
YIL115C	0.258	0.435	0.472	-0.025	-0.097	0.148	0.670	0.481	0.857	0.275	0.864	0.242	NUP159	structural molecule activity	nuclear pore organization and biogenesis; mRNA-nucleus export; rRNA-nucleus export; ribosome-nucleus export	nuclear pore
YIL116W	-0.782	-0.919	-0.875	0.265	0.560	0.201	-1807	-1848	-1281	-1902	-3146	-2422	HIS5	histidinol-phosphate transaminase activity	histidine biosynthesis	cell
YIL117C	-0.452	-2662	-3143	0.102	-0.210	-0.676	-1147	-2484	-3166	-1786	-2775	-3435	PRM5	molecular_function unknown	conjugation with cellular fusion	integral to membrane
YIL118W	-0.601	-1008	-0.805	0.862	0.219	0.270	-0.424	-0.169	-0.157	-1864	-0.619	-0.650	RHO3	signal transducer activity; Rho small monomeric GTPase activity	establishment of cell polarity (sensu Saccharomyces); actin filament organization; small GTPase mediated signal transduction; exocytosis	intracellular
YIL123W	-0.727	-1088	-0.810	0.348	0.711	1000	-0.471	-0.625	-0.086	-1622	-0.989	-1950	SIM1	molecular_function unknown	microtubule cytoskeleton organization and biogenesis	cell wall (sensu Fungi)
YIL124W	-0.449	-0.677	-1133	-0.196	-0.168	0.098	0.440	-0.419	-0.984	0.956	0.122	-1343	AYR1	acylglycerone-phosphate reductase activity	phosphatidic acid biosynthesis	lipid particle; endoplasmic reticulum; cytoplasm
YIL125W	1566	1985	1942	-0.441	0.269	0.199	2085	1546	0.908	1306	1720	0.948	KGD1	oxoglutarate dehydrogenase (succinyl-transferring) activity	2-oxoglutarate metabolism; tricarboxylic acid cycle	mitochondrial matrix; mitochondrial nucleoid
YIL126W	0.854	0.296	0.195	0.606		0.728	0.284	0.641	0.259	0.490	1206	0.764	STH1	DNA helicase activity; ATPase activity	meiosis; chromatin remodeling	nucleus
YIL127C	-2612	-3381	-2562	-0.555	-1285	-1037	-2128	-1521	-1238	-1100	-0.823	0.668	YIL127C	molecular_function unknown	biological_process unknown	nucleolus
YIL128W	-2505	-1431	-1390	-0.547	-0.721	-0.227	-1095	-1509	-1307	-2133	-0.818	-0.879	MET18	RNA polymerase II transcription factor activity	methionine metabolism; transcription from Pol II promoter; nucleotide-excision repair	nucleoplasm
YIL129C	-1015	-0.472	-0.311	-0.281	-0.402	-0.114	-0.431	0.248	-0.078	-1330	1292	-1331	TAO3	molecular_function unknown	budding; cellular morphogenesis	incipient bud site; bud; shmoo tip
YIL130W	0.551	0.572	0.331	0.629	0.975	0.755	0.402	0.486	0.311	1338	0.763	0.669	YIL130W	molecular_function unknown	biological_process unknown	nucleus
YIL131C	-1289	-0.669	-0.231	-0.083	-0.308	0.320	-0.241	-0.225	0.417	-1634	-0.341	-0.790	FKH1	transcription factor activity	pseudohyphal growth; chromatin silencing at HML and HMR (sensu Saccharomyces); regulation of cell cycle	nucleus
YIL133C	-3148	-3799	-3933	0.975	-0.348	-0.285	-3952	-3964	-2111	-3815	-3113	-4011	RPL16A	RNA binding; structural constituent of ribosome	protein biosynthesis	cytosolic large ribosomal subunit (sensu Eukarya)
YIL134W	-2018	-2048	-1697	0.265	0.099	-0.173	-1105	-0.734	-1775	-0.070	-1481	-1413	FLX1	flavin-adenine dinucleotide transporter activity	flavin-adenine dinucleotide transport	mitochondrion
YIL135C	0.474	1079	0.652	-0.173	-0.002	0.341	0.428	0.666	0.916	-0.093	0.234	0.294	VHS2	molecular_function unknown	G1/S transition of mitotic cell cycle	cytoplasm
YIL136W	1425	2711	2256	-0.678	0.522	0.746	1780	1587	0.850	2150	2754	2203	OM45	molecular_function unknown	biological_process unknown	mitochondrial outer membrane
YIL139C	-0.495	-0.378	-0.554	-0.204	-0.095	-0.724	-1043	-0.651	-0.955	-0.548	-0.218	0.709	REV7	zeta DNA polymerase activity	DNA repair; mutagenesis	nucleus
YIL140W	-0.590	0.206	-0.206	0.204	-0.223	-0.290	-0.958	-0.113	-0.625	-1213	-0.896	-0.238	AXL2	molecular_function unknown	bud site selection; axial budding	septin ring; bud neck; bud; integral to plasma membrane
YIL142W	-1873	-1937	-1387	-0.434	-0.066	-0.143	-1118	-1071	-0.947	-2168	-1337	-0.680	CCT2	chaperone activity	cytoskeleton organization and biogenesis; protein folding	chaperonin-containing T-complex; cytoskeleton; cytoplasm
YIL143C	0.252	0.769	1017	0.331	0.407	-0.037	0.504	0.339	0.643	-0.589	0.073	0.201	SSL2	DNA helicase activity; general RNA polymerase II transcription factor activity	negative regulation of transcription from Pol II promoter, mitotic; transcription initiation from Pol II promoter; nucleotide-excision repair, DNA duplex unwinding	transcription factor TFIIH complex; nucleotide excision repair factor 3 complex
YIL146C	0.939	1129	1063	-0.116	0.141	0.382	0.912	1202	1085	1191	0.804	0.801	ECM37	molecular_function unknown	cell wall organization and biogenesis	cellular_component unknown
YIL147C	0.625	-0.151	0.008	0.038	0.268	0.116	0.102	0.253	0.055	-0.220	-0.130	-0.066	SLN1	osmosensor activity; two-component sensor molecule activity; protein-histidine kinase activity	protein amino acid phosphorylation; osmosensory signaling pathway via two-component system; response to hydrogen peroxide	plasma membrane
YIL152W	0.609	0.573	0.312	-0.428	0.016	-0.413	0.704	0.329	0.305	0.072	0.216	0.006	YIL152W	molecular_function unknown	biological_process unknown	cellular_component unknown
YIL153W	0.316	0.629	1158	-0.869	-0.731	-0.229	0.177	0.125	0.169	1334	1312	0.919	RRD1	protein phosphatase type 2A regulator activity	response to osmotic stress; mitotic spindle assembly (sensu Saccharomyces); DNA repair	cell fraction; cytosol
YIL154C	1395	1639	1080	0.501	0.661	0.701	1074	1539	0.917	2048	2081	1037	IMP2'	transcription coactivator activity	carbohydrate metabolism; DNA repair	cytoplasm
YIL155C	0.736	1574	2156	-1606	-2048	-1345	1310	1478	1146	0.917	0.799	0.797	GUT2	glycerol-3-phosphate dehydrogenase activity	carbohydrate metabolism; NADH oxidation	mitochondrion
YIL156W	0.438	0.298	0.160	0.391	0.245	0.235	0.495	0.399	0.274	0.833	0.672	0.200	UBP7	ubiquitin-specific protease activity	protein deubiquitination	cytoplasm
YIL157C	0.275	0.443	0.140	-0.184	0.175	-0.196	0.731	0.535	0.009	1036	0.538	0.153	FMP35	molecular_function unknown	biological_process unknown	mitochondrion
YIL159W	0.600	0.466	0.389	0.006	0.057	0.016	0.127	0.307	0.121	0.578	0.726	0.300	BNR1	cytoskeletal protein binding	axial budding; response to osmotic stress; actin filament organization	contractile ring (sensu Saccharomyces)
YIL160C	1538	2570	4012	-0.638	-0.528	-1257	3072	1100	1752	2937	4184	4158	POT1	acetyl-CoA C-acyltransferase activity	fatty acid beta-oxidation	peroxisomal matrix
YIL162W	2650	2840	2417	0.067	1324	1213	1689	1902	0.370	-0.175	0.130	-0.305	SUC2	beta-fructofuranosidase activity	sucrose catabolism	cytoplasm; extracellular
YIL163C	0.832	0.804	-0.146	0.742	0.784	0.481	0.316	0.717	-0.248	2015	2059	1159		molecular_function unknown	biological_process unknown	not yet annotated
YIL166C	1298	1123	0.159	0.321	0.488	0.439	1062	0.122	0.762	0.021	1350	0.981	YIL166C	transporter activity	transport	membrane
YIL167W	-0.578	-1304	-1191	0.563	0.814	0.343	-1350	-0.667	-1251	-0.324	-1286	-2021	YIL167W	molecular_function unknown	biological_process unknown	cellular_component unknown
YIL169C	0.915	1210	1247	0.159	0.467	0.061	0.838	0.660	1130	-0.242	0.017	-0.634	YIL169C	molecular_function unknown	biological_process unknown	cellular_component unknown
YIL170W	0.323	0.821	0.819	0.532	0.473	0.521	-0.424	0.286	1341	-0.846	0.488	1318	HXT12	molecular_function unknown	biological_process unknown	cellular_component unknown
YIL172C	1299	1475	1186	0.353	0.857	0.404	0.837	1198	-0.077	1732	1057	0.510	YIL172C	glucosidase activity	biological_process unknown	cytoplasm
YIL173W	0.353	0.692	0.053	0.876	1188	0.641	0.230	-0.211	-0.172	1175	0.168	-0.133	VTH1	signal sequence binding	Golgi to vacuole transport	endosome
YIL174W	-0.247	-0.253	-0.752	0.257	0.515	0.511	0.827	0.291	1149	1744	1772	1555	YIL174W	molecular_function unknown	biological_process unknown	cellular_component unknown
YIL176C	0.481	0.686	0.233	0.090	0.267	0.343	1131	1502	1059	0.685	0.355	0.398	YIL176C	molecular_function unknown	biological_process unknown	cellular_component unknown
YIR001C	0.567	0.775	0.762	-0.049	-0.408	0.218	0.328	0.041	0.007	0.460	0.581	0.984	SGN1	poly(A) binding	mRNA metabolism	cytoplasm
YIR002C	-0.118	-0.073	0.052	0.032	0.038	0.248	0.259	-0.324	0.173	1096	0.949	0.477	MPH1	RNA helicase activity	DNA repair	nucleus
YIR003W	0.343	0.695	0.412	-0.507	-0.111	0.196	0.265	0.204	0.147	0.300	-0.266	-0.283	YIR003W	molecular_function unknown	biological_process unknown	actin cytoskeleton
YIR004W	-0.670	-0.298	0.014	-0.608	0.117	-0.672	0.079	0.004	-0.466	-1166	-0.324	-0.881	DJP1	co-chaperone activity	peroxisome matrix protein import	cytosol
YIR005W	0.260	0.343	-0.004	-0.191	-0.163	-0.167	-0.612	-0.266	-0.148	-1079	-0.890	-0.279	IST3	pre-mRNA splicing factor activity	spliceosome assembly	snRNP U2
YIR006C	1161	1665	1646	0.051	-0.227	0.057	0.755	0.701	0.722	0.461	0.811	0.593	PAN1	protein binding, bridging	polar budding; axial budding; endocytosis; actin cortical patch assembly; cytokinesis	actin cortical patch (sensu Saccharomyces); plasma membrane
YIR008C	-1008	-1618	-1377	-0.443	-0.531	-0.822	-1680	-0.969	-1770	-1181	-1070	-1463	PRI1	alpha DNA polymerase activity	lagging strand elongation; DNA replication initiation; DNA replication, priming	alpha DNA polymerase:primase complex
YIR012W	-2665	-3056	-2421	-0.277	-0.723	-0.636	-3032	-2555	-2005	-3586	-3087	-2806	SQT1	molecular_function unknown	ribosomal large subunit assembly and maintenance	cytosolic ribosome (sensu Eukarya); cytosol; cytoplasm
YIR013C	0.021	0.197	0.307	1528	1410	1613	0.513	0.512	0.633	2359	1218	1165	GAT4	transcription factor activity	transcription	nucleus
YIR015W	0.788	0.788	1096	-0.782	-0.334	0.284	0.941	1004	0.994	1199	1013	1754	RPR2	ribonuclease P activity	tRNA processing	nucleolar ribonuclease P complex
YIR016W	0.588	0.979	1532	-0.437	-0.364	0.328	1602	1286	1284	0.720	1482	0.978	YIR016W	molecular_function unknown	biological_process unknown	cellular_component unknown
YIR017C	-1631	-1220	-1706	1194	1400	1549	-0.686	-0.066	-1228	-1800	-0.518	-2099	MET28	DNA binding; specific RNA polymerase II transcription factor activity; transcriptional activator activity	regulation of sulfur metabolism; regulation of transcription from Pol II promoter; sulfur amino acid biosynthesis	nucleus
YIR018W	0.355	0.510	0.341	0.377	0.665	0.797	1000	1156	1384	0.525	0.217	0.446	YAP5	RNA polymerase II transcription factor activity	positive regulation of transcription from Pol II promoter	nucleus
YIR020C	0.881	0.651	-0.200	0.196	0.217	0.655	0.348	0.051	0.033	0.872	0.855	0.649		molecular_function unknown	biological_process unknown	not yet annotated
YIR021W	-1983	-2192	-1845	0.331	0.375	-0.098	-1761	-1723	-1803	-0.507	0.103	-0.137	MRS1	RNA binding; endodeoxyribonuclease activity	Group I intron splicing	mitochondrion
YIR024C	0.079	0.210	-0.149	-0.691	-0.958	-1235	-0.079	-0.121	-0.315	0.038	-0.057	-1087	YIR024C	molecular_function unknown	biological_process unknown	mitochondrion
YIR025W	0.023	0.003	-0.280	-1359	-0.552	-0.928	-0.035	-0.085	-0.817	0.391	-0.268	0.012	MND2	molecular_function unknown	meiotic recombination; regulation of mitotic metaphase/anaphase transition	anaphase-promoting complex
YIR026C	-2736	-3339	-1951	0.867	0.209	-0.506	-2457	-1920	-1419	-2942	-2514	-1390	YVH1	protein-tyrosine-phosphatase activity	sporulation (sensu Saccharomyces); meiosis	cytoplasm
YIR027C	-1204	-1072	-0.827	-0.034	0.334	0.391	-1022	-0.886	-1378	-0.280	-1613	-0.070	DAL1	allantoinase activity	allantoin catabolism	intracellular
YIR029W	1782	1980	1803	-0.308	0.215	0.016	0.000	0.264	1488	1778	0.517	0.645	DAL2	allantoicase activity	allantoin catabolism	cellular_component unknown
YIR034C	-2308	-1665	-1658	-1136	0.166	0.189	-3318	-2348	-2179	-2305	-3089	-3363	LYS1	saccharopine dehydrogenase (NAD+, L-lysine-forming) activity	lysine biosynthesis, aminoadipic pathway	peroxisome; cytoplasm
YIR035C	0.585	0.505	0.341	-0.017	0.157	0.229	-0.380	-0.286	-0.327	1289	0.466	0.181	YIR035C	molecular_function unknown	biological_process unknown	cytoplasm
YIR036C	0.897	0.577	0.719	-0.656	-0.182	0.019	0.518	0.371	0.628	3319	1872	1067	YIR036C	molecular_function unknown	biological_process unknown	cytoplasm
YIR038C	-0.195	-0.640	-0.627	-0.264	-0.488	-1620	0.807	-0.231	0.089	0.464	0.175	-0.893	GTT1	glutathione transferase activity	glutathione metabolism	endoplasmic reticulum
YIR039C	1607	1871	1501	0.656	1588	0.720	1753	0.903	0.474	3067	2867	1534	YPS6	aspartic-type endopeptidase activity	biological_process unknown	cell wall (sensu Fungi)
YIR040C	-0.083	-0.249	-0.695	0.503	0.541	0.354	0.925	0.821	1269	0.799	0.876	1402		molecular_function unknown	biological_process unknown	not yet annotated
YIR041W	1071	1421	0.952	0.587	0.517	0.416	1619	1925	1732	0.383	0.756	0.816	YIR041W	molecular_function unknown	biological_process unknown	cellular_component unknown
YIR044C	1010	0.734	0.396	-0.067	0.580	0.415	0.028	-0.360	-0.302	1441	1023	-0.118	YIR044C	molecular_function unknown	biological_process unknown	cellular_component unknown
YJL001W	-1620	-1645	-1608	-1160	-0.788	-0.359	-1861	-0.938	-0.441	-2159	-1596	-1994	PRE3	endopeptidase activity	sporulation (sensu Saccharomyces); response to stress; ubiquitin-dependent protein catabolism	proteasome core complex, beta-subunit complex (sensu Eukarya); proteasome core complex (sensu Eukarya)
YJL002C	0.906	0.451	-0.262		-0.808	-0.385	0.395	1027	-0.037	1879	2114	1627	OST1	dolichyl-diphosphooligosaccharide-protein glycotransferase activity	N-linked glycosylation via asparagine; N-linked glycosylation	endoplasmic reticulum lumen; oligosaccharyl transferase complex
YJL005W	0.332	0.173	-0.176	0.244	0.373	0.691	0.209	-0.143	-0.073	0.865	1425	0.665	CYR1	adenylate cyclase activity	regulation of cell cycle; RAS protein signal transduction; G-protein signaling, coupled to cAMP nucleotide second messenger; meiosis	plasma membrane
YJL007C	0.617	-0.081	0.272	1180		1435	-0.081	0.249	0.132	1750	0.108	1293		molecular_function unknown	biological_process unknown	not yet annotated
YJL008C	-2174	-2403	-1548	-0.688	-0.724	-0.256	-1372	-1016	-0.143	-2592	-1910	-1307	CCT8	chaperone activity	cytoskeleton organization and biogenesis; protein folding	chaperonin-containing T-complex; cytoskeleton; cytoplasm
YJL009W	-2276	-2493	-1934	-0.915	-0.721	-0.720	-1156	-0.970	-0.966	-2615	-2204	-1786		molecular_function unknown	biological_process unknown	not yet annotated
YJL010C	-1964	-2537	-1630	-0.595	-0.911	-1455	-1526	-0.665	-0.170	-2466	-0.961	0.010	YJL010C	RNA binding	rRNA processing	nucleus; nucleolus
YJL011C	-1643	-2225	-1346	-0.644		-1183	-0.863	-1238	-0.883	-0.685	-0.749	0.038	RPC17	DNA-directed RNA polymerase activity	transcription initiation from Pol III promoter	DNA-directed RNA polymerase III complex
YJL012C	-0.308	-0.837	-1150	-0.088	-0.563	-1514	-1840	-1511	-1158	-2469	-1790	-1810	VTC4	molecular_function unknown	vacuole fusion, non-autophagic	vacuolar membrane
YJL014W	-0.798	-0.880	-0.589	-0.430	-0.046	-0.742	-0.715	-0.514	-0.245	-1636	-1010	0.015	CCT3	chaperone activity	cytoskeleton organization and biogenesis; protein folding	chaperonin-containing T-complex; cytoskeleton; cytoplasm
YJL019W	0.865	0.617	0.675	2154	-0.118	-0.026	1154	1084	1104	0.724	0.691	0.466	MPS3	molecular_function unknown	spindle pole body duplication (sensu Saccharomyces); nuclear migration during conjugation with cellular fusion	spindle pole body; half bridge of spindle pole body; integral to membrane
YJL020C	0.894	1112	1094	0.039	-0.244	0.124	0.741	0.541	0.368	0.603	0.088	0.281	BBC1	myosin I binding	actin cytoskeleton organization and biogenesis	actin cortical patch (sensu Saccharomyces)
YJL022W	0.689	0.747	1076	0.623	0.424	0.661	0.539	0.460	1104	0.956	1466	1626		molecular_function unknown	biological_process unknown	not yet annotated
YJL023C	0.828	0.739	1084	-0.122	0.233	0.109	0.491	0.657	1089	1004	0.075	0.452	PET130	molecular_function unknown	biological_process unknown	cellular_component unknown
YJL024C	-1149	-1382	-0.837	-0.127	-0.049	-0.240	-0.505	-0.291	0.361	-1544	-0.624	-0.017	APS3	molecular_function unknown	Golgi to vacuole transport	AP-3 adaptor complex
[truncated: 2,186 more rows]
